# Supplementary material for: Early-life ruminal microbiome-derived indole-3-carboxaldehyde and prostaglandin D2 are effective promoters of rumen development
Source: Genome Biol. 2024 Mar 4;25:64. doi: 10.1186/s13059-024-03205-x (PMC10910749; doi:10.1186/s13059-024-03205-x)
Supplement: Supplementary file 2 — Additional file 2: Table S1. The ruminal metabolites involved in the M6 and M9 module via weighted gene co-expression network analysis. [file 13059_2024_3205_MOESM2_ESM.xlsx]

## Sheet: Sheet1
Table S1. The ruminal metabolites involved in the M6 and M9 module via WGCNA analysis.
Module name	Metabolites
M6	(7R*,8R*)-3-Methoxy-3',4,7,9,9'-pentahydroxy-8,4'-oxyneolignan 4-xyloside
M6	13-HOTE
M6	2-Indolecarboxylic acid
M6	2-Methylbenzoic acid
M6	2-Methylbutylamine
M6	3-ketosphinganine
M6	4-(2-Aminophenyl)-2,4-dioxobutanoic acid
M6	5-Hydroxyindoleacetic acid
M6	5-Deoxy-5-(methylthio)adenosine
M6	Adenosine 3'-monophosphate
M6	Apigenin
M6	Butyric acid
M6	Daidzein
M6	ferulic acid
M6	Glutaric acid
M6	Heptadecanoyl Ethanolamide
M6	Indole-3-carboxaldehyde
M6	Linoleoyl Ethanolamide
M6	LysoPE(16:0/0:0)
M6	Hydroxyisovaleric acid
M6	N-Acetyl-DL-methionine
M6	Nicotinamide adenine dinucleotide (NAD)
M6	o-Cresol
M6	Oleoyl Ethanolamide
M6	Palmitoyl Ethanolamide
M6	Pentadecanoic acid
M6	Phenethylamine glucuronide
M6	Pinolenic Acid
M6	Stearoylethanolamide
M6	Suberic acid
M6	Valyl-Lysine
M6	Valerolactam
M6	11-cis-Octadecenoic acid
M6	Phloretic acid
M6	p-Hydroxyphenylacetic acid
M6	Isobutyraue
M6	Isovalerate
M9	(1alpha,4beta,5beta)-4-Hydroxy-7(11),10(14)-guaiadien-8-one
M9	(2'E,4'Z,7'Z,8E)-Colnelenic acid
M9	(4-tert-Butyl-phenoxy)-acetic acid
M9	(9Z,12Z,14E)-16-Hydroxy-9,12,14-octadecatrienoic acid
M9	(S)-(-)-2-Hydroxyisocaproic acid
M9	Jasmonic Acid
M9	1,11-Undecanedicarboxylic acid
M9	12-hydroxyjasmonic acid
M9	13(S)-HpOTrE
M9	13,14-dihydro-15-keto-tetranor PGF1
M9	13S-hydroxyoctadecadienoic acid
M9	1-Aminocyclohexanecarboxylic acid
M9	2,2,6,7-Tetramethylbicyclo[4.3.0]nona-1(9),4-diene-7,8-diol
M9	2-Amino-3-methoxy-benzoic acid
M9	2-Hydroxyacorenone
M9	3-Hydroxy-beta-ionone
M9	3-Hydroxystachydrine
M9	3-Hydroxytetradecanedioic acid
M9	4-Ethylbenzoic acid
M9	5-L-Glutamyl-L-alanine
M9	7,10-Hexadecadiynoic acid
M9	Acetylcholine
M9	Blumealactone A
M9	Corchorifatty acid D
M9	DL-Homoserine
M9	DL-pipecolic acid
M9	Dodecanedioic acid
M9	Gentisic acid
M9	L-Ribulose
M9	Methylpyrazine
M9	N-ACETYLPROLINE
M9	Nandrolone
M9	Oxprenolol
M9	Pi-Methylimidazoleacetic acid
M9	Piperidine
M9	Prostaglandin D2
M9	Prostaglandin D3
M9	p-Salicylic acid
M9	p-Tolyl Sulfate
M9	Succinic acid
M9	Tetradecanedioic acid
M9	Thr Trp Val
M9	Tiglylglycine
M9	Undecanedioic acid
M9	3,4-Dihydroxybutyric acid
M9	3-Hydroxyphenylacetic acid
M9	4-Hydroxysalicyladehyde
M9	Alanine, N-(4-chlorophenyl)-, methyl ester
M9	Azelaic acid
M9	Benzoic acid
M9	Ethyldiethanolamine
M9	Glycolic acid
M9	Hydrocinnamic acid
M9	Myo-Inositol
M9	Octanoic acid
M9	Oleic acid
M9	Phosphoric acid
M9	Sebacic acid
M9	Tricarballylic acid
M9	1-Hydroxyglutaric acid
