# Supplementary material for: Early-life ruminal microbiome-derived indole-3-carboxaldehyde and prostaglandin D2 are effective promoters of rumen development
Source: Genome Biol. 2024 Mar 4;25:64. doi: 10.1186/s13059-024-03205-x (PMC10910749; doi:10.1186/s13059-024-03205-x)
Supplement: Supplementary file 3 — Additional file 3: Table S2. The Gene Ontology terms of differentially expressed genes in the ruminal epithelia transcriptome. [file 13059_2024_3205_MOESM3_ESM.xlsx]

## Sheet: Sheet1
Table S2. The GO terms of DEGs in the ruminal epithelia transcriptome.
GO Term	Count	P-value	Genes
GO:0072359~circulatory system development	67	5.16681e-09	RB1, TENM4, DYSF, CIB1, CLEC14A, LOXL2, AQP1, TMEM100, CASP7, HEY1, ADAMTS1, GJA5, ENPP2, C3AR1, EMILIN1, EPHB2, PPP1R16B, PRKCB, ACTN2, GAA, OSR1, SERPINF1, NRG1, TNFRSF1B, ACTA2, RIPPLY3, RHOJ, TLR3, RAPGEF3, LOC101119706, NDRG4, SMARCD3, DLX3, GREB1L, HIF1A, THBS4, HDAC7, DLL4, SOCS3, ACAN, PDLIM3, RRAS, GPC3, S1PR1, SLITRK5, TNNI3, SLIT3, JAM3, EGR1, NTRK2, ANGPT2, KCNJ8, MCAM, CELA1, FOXN1, …
GO:0001568~blood vessel development	47	1.56607e-07	LOC101119706, DLX3, DYSF, CIB1, CLEC14A, HIF1A, THBS4, LOXL2, AQP1, HDAC7, TMEM100, DLL4, SOCS3, HEY1, RRAS, ADAMTS1, GJA5, C3AR1, GPC3, S1PR1, EMILIN1, TNNI3, EPHB2, JAM3, PPP1R16B, EGR1, NTRK2, ANGPT2, PRKCB, MCAM, SERPINF1, OSR1, CELA1, FOXN1, PLXDC1, ACTA2, COL1A1, COL1A2, COL5A1, RHOJ, ACKR3, CTNNB1, TGFBI, DHCR7, TLR3, RAPGEF3, FGFR1
GO:0030199~collagen fibril organization	12	1.6356e-07	RB1, LOC101119706, COL1A1, ACAN, TNXB, COL1A2, COL5A1, COL11A2, DPT, EMILIN1, FMOD, LOXL2
GO:0072358~cardiovascular system development	48	5.18876e-07	LOC101119706, DLX3, DYSF, CIB1, CLEC14A, HIF1A, THBS4, LOXL2, AQP1, HDAC7, TMEM100, DLL4, SOCS3, HEY1, RRAS, ADAMTS1, GJA5, C3AR1, ENPP2, GPC3, S1PR1, EMILIN1, TNNI3, EPHB2, JAM3, PPP1R16B, EGR1, NTRK2, ANGPT2, PRKCB, MCAM, SERPINF1, OSR1, CELA1, FOXN1, PLXDC1, ACTA2, COL1A1, COL1A2, COL5A1, RHOJ, ACKR3, CTNNB1, TGFBI, DHCR7, TLR3, RAPGEF3, FGFR1
GO:0001944~vasculature development	48	5.18876e-07	LOC101119706, DLX3, DYSF, CIB1, CLEC14A, HIF1A, THBS4, LOXL2, AQP1, HDAC7, TMEM100, DLL4, SOCS3, HEY1, RRAS, ADAMTS1, GJA5, C3AR1, ENPP2, GPC3, S1PR1, EMILIN1, TNNI3, EPHB2, JAM3, PPP1R16B, EGR1, NTRK2, ANGPT2, PRKCB, MCAM, SERPINF1, OSR1, CELA1, FOXN1, PLXDC1, ACTA2, COL1A1, COL1A2, COL5A1, RHOJ, ACKR3, CTNNB1, TGFBI, DHCR7, TLR3, RAPGEF3, FGFR1
GO:0030198~extracellular matrix organization	25	5.21233e-07	VIT, RB1, LOC101119706, TNXB, ECM2, OLFML2B, COL11A2, DPT, FBLN2, LOXL2, ADAMTS15, ADAMTS5, ACAN, ADAMTSL4, SPOCK2, EMILIN1, SLC39A8, TNFRSF1B, MMP9, COL1A1, COL1A2, COL5A1, ELF3, TGFBI, FMOD
GO:0043062~extracellular structure organization	25	6.45391e-07	VIT, RB1, LOC101119706, TNXB, ECM2, OLFML2B, COL11A2, DPT, FBLN2, LOXL2, ADAMTS15, ADAMTS5, ACAN, ADAMTSL4, SPOCK2, EMILIN1, SLC39A8, TNFRSF1B, MMP9, COL1A1, COL1A2, COL5A1, ELF3, TGFBI, FMOD
GO:0007155~cell adhesion	73	7.89009e-07	VIT, SPON2, ECM2, SERPINE2, TNFAIP6, CLSTN3, DYSF, CIB1, SLC7A11, ABCA12, ARHGAP6, HAPLN1, ICAM1, LGALS3, C1QTNF1, DUSP10, EMILIN1, SLC39A8, EPHB2, MYOC, ARG1, ACTN2, ITGA2, IGFBP2, RHOH, LOC101113636, TNFRSF1B, ATP1B1, VAV1, CLDN3, AKIP1, ITGA7, SPARCL1, DSG1, CDHR5, CARD11, DSC2, TNFRSF21, LOC101119706, TNXB, AMIGO2, FGL2, ATP2C1, RASGRP1, KNG1, THBS4, LOC101112639, THBS3, ACAN, RRAS, SPOCK2, S…
GO:0022610~biological adhesion	73	9.81727e-07	VIT, SPON2, ECM2, SERPINE2, TNFAIP6, CLSTN3, DYSF, CIB1, SLC7A11, ABCA12, ARHGAP6, HAPLN1, ICAM1, LGALS3, C1QTNF1, DUSP10, EMILIN1, SLC39A8, EPHB2, MYOC, ARG1, ACTN2, ITGA2, IGFBP2, RHOH, LOC101113636, TNFRSF1B, ATP1B1, VAV1, CLDN3, AKIP1, ITGA7, SPARCL1, DSG1, CDHR5, CARD11, DSC2, TNFRSF21, LOC101119706, TNXB, AMIGO2, FGL2, ATP2C1, RASGRP1, KNG1, THBS4, LOC101112639, THBS3, ACAN, RRAS, SPOCK2, S…
GO:0006811~ion transport	72	2.7844e-06	KCNG3, STEAP4, SERPINE2, KCNC3, FHL1, DYSF, ATP2A3, SLC7A11, ABCA12, SLC9C2, AQP1, LGALS3, HEPH, GJA5, CA4, ANXA6, ENPP1, SLC39A8, CCR5, EPHB2, B2M, SLC30A7, SLC36A1, SLC34A3, SCARA5, TRPC4, PRKCB, ACTN2, OSR1, CACNA2D2, SLC39A10, SLC30A1, ATP1B1, MMP9, GEM, ANO1, SLC7A5, SLC7A6, KCNQ4, SLC27A6, PLIN2, PRKD1, SLC27A2, ATP6V1B1, KCNE3, CATSPER4, ATP10D, STC1, SLC1A4, ATP10A, KCNA5, SRI, ATP2C1, CL…
GO:0042127~regulation of cell proliferation	77	3.06585e-06	RB1, CNTFR, SERPINE2, DYSF, CIB1, SLC7A11, PTH1R, BRCA2, IKZF3, AQP1, LGALS3, FGF7, DUSP10, SIX4, ADAMTS1, NUDT16, EPHB2, B2M, APOBEC1, PPP1R16B, KLF11, KRT4, ARG1, OSR1, SERPINF1, IGFBP2, RPS6, SLC39A10, TNFRSF1B, MMP9, CBFA2T3, RIPPLY3, CLDN3, DDAH1, CD109, ROR2, PRKD1, CARD11, TNFRSF21, KANK2, LOC101119706, NDRG4, SMARCD3, DPT, HIF1A, THBS4, LOC101112639, DLL4, TP53INP1, GPC3, S1PR1, NDN, SLIT…
GO:0048878~chemical homeostasis	56	7.59531e-06	STEAP4, FHL1, ATP2A3, CIB2, SLC7A11, PTH1R, ABCA12, ICAM1, AQP1, ASGR2, C1QTNF1, SESN3, HEPH, GJA5, PDK4, ANXA6, C3AR1, ENPP1, SLC39A8, CCR5, B2M, SLC30A7, SLC34A3, MYOC, SCARA5, PRKCB, KRT1, RPS6, SLC39A10, ATP1B1, ANO1, VSNL1, PRKD1, KCTD17, ATP6V1B1, GRAMD1B, PRKAA2, STC1, SRI, ATP2C1, HIF1A, ACACA, KNG1, LOC101102194, TNNI3, RPH3AL, ABCA5, DMPK, MT3, BMP6, P2RX7, FABP3, FABP4, GPAM, LOC101117…
GO:0001525~angiogenesis	33	9.48268e-06	LOC101119706, DYSF, CIB1, CLEC14A, HIF1A, THBS4, LOXL2, AQP1, TMEM100, DLL4, HEY1, RRAS, ADAMTS1, GJA5, C3AR1, S1PR1, EMILIN1, EPHB2, JAM3, PPP1R16B, ANGPT2, PRKCB, MCAM, SERPINF1, CELA1, PLXDC1, RHOJ, ACKR3, CTNNB1, TGFBI, TLR3, RAPGEF3, FGFR1
GO:0051241~negative regulation of multicellular organismal process	60	1.35823e-05	SERPINE2, PROS1, CIB1, BRCA2, THBD, EFEMP1, C1QTNF1, DUSP10, SIX4, RPS19, ADAMTS1, DACT3, SOSTDC1, EMILIN1, EPHB2, B2M, ADAMTS7, SRGN, ARG1, OSR1, SERPINF1, NRG1, TNFRSF1B, MMP9, RGMA, SIGIRR, NAV3, GPR161, TNFRSF21, KCNE3, FGL2, SEMA3G, LRP4, STC1, SRI, HIF1A, KNG1, THBS4, PTHLH, DLL4, SPOCK1, LRIG2, ANGPT2, TGFB3, INHBB, HOOK3, USF3, MT3, MEIS2, LOC101112606, P2RX7, COL5A1, DNAJA4, CTNNB1, LOC1…
GO:0042592~homeostatic process	80	1.40965e-05	RB1, STEAP4, FHL1, ATP2A3, CIB2, SLC7A11, PTH1R, BRCA2, ABCA12, ICAM1, AQP1, ASGR2, C1QTNF1, SESN3, HEPH, RPS19, GJA5, PDK4, ANXA6, C3AR1, ENPP1, SLC39A8, CCR5, B2M, SLC30A7, SLC34A3, MYOC, SCARA5, PRKCB, GAA, TSC22D3, SPNS2, KRT1, ATRX, RPS6, SLC39A10, AMPD2, ATP1B1, ANO1, ARMCX1, VSNL1, PRKD1, DNA2, KCTD17, CARD11, ATP6V1B1, GRAMD1B, PRKAA2, COL11A2, STC1, SRI, ATP2C1, HIF1A, FSTL1, ACACA, KNG1…
GO:0006812~cation transport	45	2.22921e-05	STEAP4, SERPINE2, KCNE3, CATSPER4, FHL1, DYSF, ATP2A3, STC1, SLC1A4, SRI, ATP2C1, SLC9C2, AQP1, REM1, LGALS3, HEPH, ANXA6, SLC39A8, CCR5, EPHB2, B2M, SLC38A5, SLC36A1, SLC30A7, DMPK, SCARA5, KCNJ8, TRPC4, PRKCB, ACTN2, OSR1, SLC39A10, SLC30A1, HSPA2, ATP1B1, MMP9, MT3, GEM, P2RX7, SLC7A5, SLC7A6, PRKD1, LOC101117971, HCN2, ATP6V1B1
GO:0045595~regulation of cell differentiation	82	2.24819e-05	RB1, DGKG, TENM4, SERPINE2, BNC1, TGFB1I1, CIB1, ABCA12, IKZF3, MEDAG, LOXL2, ARHGAP44, TMEM100, EFEMP1, DUSP10, SIX4, RPS19, DPYSL3, DACT3, SOSTDC1, ENPP1, EPHB2, B2M, ADAMTS7, MYOC, LMO3, OSR1, SERPINF1, RHOH, NRG1, TNFRSF1B, MMP9, MTURN, RGMA, BIN1, CD109, PRKD1, CARD11, TNFRSF21, CAMK2B, SMARCD3, FGL2, SEMA3G, LRP4, RASGRP1, HIF1A, PTHLH, LOC101112639, DLL4, SOCS3, RRAS, PRDM16, TP53INP1, SPO…
GO:0009887~animal organ morphogenesis	55	2.36088e-05	WNT2B, AQP5, AQP1, TMEM100, FGF7, EFEMP1, SIX4, ADAMTS1, GJA5, SOSTDC1, EPHB2, PLS1, GAA, OSR1, ACTA2, EDAR, ELF3, MMP16, KCNQ4, ROR2, HOXB7, ATP6V1B1, HOXB5, SMARCD3, DLX3, COL11A2, GREB1L, LRP4, STC1, HIF1A, THBS3, DLL4, ACAN, MTHFD1L, GPC3, S1PR1, GCNT3, SLIT3, NKX2-3, PDZD7, NTRK2, CDSN, TGFB3, CELA1, BMP6, COL1A1, P2RX7, COL1A2, COL5A1, GJB6, CPE, CTNNB1, LIMS2, FGFR1, FBN1
GO:0048514~blood vessel morphogenesis	37	2.57564e-05	LOC101119706, DYSF, CIB1, CLEC14A, HIF1A, THBS4, LOXL2, AQP1, HDAC7, TMEM100, DLL4, HEY1, RRAS, ADAMTS1, GJA5, C3AR1, S1PR1, EMILIN1, TNNI3, EPHB2, JAM3, PPP1R16B, NTRK2, ANGPT2, PRKCB, MCAM, SERPINF1, CELA1, FOXN1, PLXDC1, RHOJ, ACKR3, CTNNB1, TGFBI, TLR3, RAPGEF3, FGFR1
GO:0007166~cell surface receptor signaling pathway	106	3.25025e-05	RB1, SERPINE2, CIB2, CIB1, PLAT, ICAM1, LGALS3, FGF7, RPS19, TMEM88, PDK4, DZIP1L, PLCE1, ENPP1, EPHB2, PRKCB, KRT8, SHISA3, DKK2, DKK3, SIGIRR, PYGO1, CD109, GPR161, ROR2, CARD11, ATF3, NDRG4, LTBP4, DTX1, HIF1A, EFNA4, LOC101112639, ADAMTS15, SOCS3, SCUBE1, ADAMTS19, PRDM16, NDN, ZNF423, EGR1, DMPK, TGFB3, RARRES2, LOC101115115, INHBB, CELA1, IGF1, PARP14, MT3, BMP6, COL1A1, CCDC88A, COL1A2, CP…
GO:0032413~negative regulation of ion transmembrane transporter activity	9	4.12237e-05	REM1, KCNE3, ACTN2, OSR1, DYSF, SRI, EPHB2, MMP9, GEM
GO:0006954~inflammatory response	34	5.25627e-05	RB1, TNFAIP6, WFDC1, RASGRP1, HIF1A, KNG1, SOCS3, DUSP10, RPS19, LOC101122940, LOC101121216, TSPAN2, LOC106990281, CCR5, NOS2, RARRES2, KRT1, IL36G, CELA1, TNFRSF1B, BMP6, TLR1, P2RX7, SELP, SIGIRR, FABP4, ELF3, ACER3, SERPING1, LOC101117971, TLR5, LAT, TLR3, IL17B
GO:0048585~negative regulation of response to stimulus	76	6.08841e-05	RB1, DGKG, WFIKKN1, SERPINE2, TNFAIP6, PROS1, TGFB1I1, WFDC1, CIB1, SLC7A11, CHRDL1, ICAM1, ARHGAP44, THBD, LGALS3, C1QTNF1, DUSP10, HEY1, SESN3, RPS19, TMEM88, LOC101122940, DACT3, SOSTDC1, ENPP1, EMILIN1, EPHB2, DACT1, MYOC, ARG1, VPS13C, LMO3, KRT1, RHOH, SHISA3, YOD1, MMP9, DKK2, DKK3, RGMA, SIGIRR, CLDN3, DDAH1, GPR161, CD109, DDIT4, SERPING1, ROR2, ATF3, KANK2, NDRG4, PRKAA2, FGL2, LRP4, SR…
GO:0032101~regulation of response to external stimulus	43	6.35785e-05	KANK2, RB1, SERPINE2, TNFAIP6, PROS1, FGL2, DYSF, WFDC1, HIF1A, KNG1, THBS4, LOC101102194, THBD, SOCS3, C1QTNF1, DUSP10, RPS19, LOC101122940, C3AR1, LRIG2, EPHB2, JAM3, ANGPT2, NOS2, DTX3L, ARG1, DDX58, RARRES2, KRT1, MT3, BMP6, RGMA, SELP, LACC1, FABP4, CLDN3, CD109, FABP7, SERPING1, LOC101117971, TLR3, IL17B, FGFR1
GO:0030001~metal ion transport	37	6.57513e-05	STEAP4, SERPINE2, KCNE3, CATSPER4, FHL1, DYSF, ATP2A3, STC1, SRI, ATP2C1, SLC9C2, REM1, LGALS3, HEPH, ANXA6, SLC39A8, CCR5, B2M, SLC30A7, DMPK, SCARA5, KCNJ8, TRPC4, PRKCB, ACTN2, OSR1, SLC39A10, SLC30A1, HSPA2, ATP1B1, MT3, GEM, P2RX7, PRKD1, LOC101117971, HCN2, ATP6V1B1
GO:0050801~ion homeostasis	40	7.4859e-05	STEAP4, FHL1, ATP2A3, CIB2, STC1, PTH1R, SLC7A11, SRI, ATP2C1, HIF1A, KNG1, C1QTNF1, HEPH, GJA5, ANXA6, C3AR1, PDK4, ENPP1, SLC39A8, TNNI3, CCR5, B2M, SLC34A3, SLC30A7, MYOC, DMPK, SCARA5, PRKCB, SLC39A10, ATP1B1, MT3, BMP6, P2RX7, FABP3, GPAM, PRKD1, LOC101117971, KCTD17, SLC24A5, ATP6V1B1
GO:0008283~cell proliferation	79	9.15356e-05	RB1, CNTFR, WNT2B, TENM4, SERPINE2, DYSF, CIB1, PTH1R, BRCA2, IKZF3, LOXL2, AQP1, LGALS3, FGF7, DUSP10, SIX4, ADAMTS1, NUDT16, EPHB2, B2M, PPP1R16B, KLF11, KRT4, ARG1, OSR1, SERPINF1, IGFBP2, RPS6, SLC39A10, TNFRSF1B, EML1, MMP9, CBFA2T3, RIPPLY3, CLDN3, DDAH1, MMP16, CD109, ROR2, PRKD1, CARD11, TNFRSF21, KANK2, LOC101119706, NDRG4, SMARCD3, DPT, STC1, HIF1A, THBS4, LOC101112639, DLL4, TP53INP1, …
GO:0006525~arginine metabolic process	6	9.64103e-05	NOS2, DDAH1, DDAH2, ARG1, SLC39A8, ASS1
GO:0019725~cellular homeostasis	40	0.000118415	STEAP4, PRKAA2, ATP2A3, CIB2, STC1, PTH1R, SRI, ATP2C1, HIF1A, KNG1, ICAM1, AQP1, C1QTNF1, HEPH, ANXA6, C3AR1, ENPP1, SLC39A8, TNNI3, CCR5, SLC34A3, SLC30A7, DMPK, SCARA5, PRKCB, GAA, GSR, SLC39A10, ATP1B1, MT3, BMP6, P2RX7, ANO1, VSNL1, GNB3, PRKD1, DNA2, LOC101117971, KCTD17, SLC24A5
GO:0032963~collagen metabolic process	10	0.000118935	P2RX7, COL1A1, COL1A2, COL5A1, MMP16, TGFB3, EMILIN1, VIM, HIF1A, MMP9
GO:0044259~multicellular organismal macromolecule metabolic process	10	0.000118935	P2RX7, COL1A1, COL1A2, COL5A1, MMP16, TGFB3, EMILIN1, VIM, HIF1A, MMP9
GO:0032410~negative regulation of transporter activity	9	0.000130331	REM1, KCNE3, ACTN2, OSR1, DYSF, SRI, EPHB2, MMP9, GEM
GO:0055082~cellular chemical homeostasis	36	0.0001619	STEAP4, PRKAA2, ATP2A3, CIB2, STC1, PTH1R, SRI, ATP2C1, HIF1A, KNG1, ICAM1, AQP1, C1QTNF1, HEPH, ANXA6, C3AR1, ENPP1, SLC39A8, TNNI3, CCR5, SLC34A3, SLC30A7, DMPK, SCARA5, PRKCB, SLC39A10, ATP1B1, MT3, BMP6, P2RX7, ANO1, VSNL1, PRKD1, LOC101117971, KCTD17, SLC24A5
GO:0072503~cellular divalent inorganic cation homeostasis	24	0.000169907	SLC30A7, DMPK, PRKCB, ATP2A3, CIB2, SLC39A10, STC1, SRI, PTH1R, ATP2C1, ATP1B1, MT3, KNG1, P2RX7, C1QTNF1, C3AR1, ANXA6, SLC39A8, TNNI3, PRKD1, LOC101117971, CCR5, KCTD17, SLC24A5
GO:0015711~organic anion transport	23	0.000175982	PLA2G2F, SLC36A1, NTRK2, NOS2, TRPC4, OSR1, ATP10D, SLC1A4, ATP10A, SLC7A11, ABCA12, SLC7A2, P2RX7, SLC7A5, FABP3, SLC7A6, SLCO3A1, CA4, SLC27A6, SLC25A21, PLIN2, SLC27A2, SLC38A5
GO:0051093~negative regulation of developmental process	50	0.000190647	RB1, TGFB1I1, CIB1, BRCA2, EFEMP1, DUSP10, SIX4, ADAMTS1, DACT3, SOSTDC1, ENPP1, EMILIN1, EPHB2, B2M, ADAMTS7, SRGN, OSR1, SERPINF1, NRG1, MMP9, RGMA, GPR161, RAPGEF3, TNFRSF21, FGL2, SEMA3G, LRP4, HIF1A, THBS4, PTHLH, DLL4, TP53INP1, SPOCK1, LRIG2, ANGPT2, ABCA5, IGF2, HOOK3, USF3, MT3, MEIS2, LOC101112606, COL5A1, ADCK1, CTNNB1, LOC101117971, PI16, VIM, LIMS2, FBN1
GO:1904063~negative regulation of cation transmembrane transport	9	0.000194981	REM1, KCNE3, ACTN2, OSR1, DYSF, SRI, EPHB2, MMP9, GEM
GO:0072507~divalent inorganic cation homeostasis	25	0.000206114	ATP2A3, CIB2, STC1, PTH1R, SRI, ATP2C1, KNG1, C1QTNF1, ANXA6, C3AR1, SLC39A8, TNNI3, CCR5, SLC30A7, DMPK, PRKCB, SLC39A10, ATP1B1, MT3, P2RX7, PRKD1, LOC101117971, KCTD17, SLC24A5, ATP6V1B1
GO:1903035~negative regulation of response to wounding	11	0.00021485	THBD, CLDN3, C1QTNF1, DUSP10, SERPINE2, PROS1, CD109, WFDC1, LRIG2, KNG1, RGMA
GO:0030155~regulation of cell adhesion	41	0.000225594	VIT, LOC101119706, ECM2, SERPINE2, FGL2, DYSF, CIB1, ABCA12, RASGRP1, ARHGAP6, KNG1, LOC101112639, LGALS3, NUAK1, C1QTNF1, DUSP10, RRAS, SPOCK2, S1PR1, SPOCK1, EMILIN1, EPHB2, JAM3, PLA2G2F, ANGPT2, MYOC, ARG1, IGFBP2, RHOH, TNFRSF1B, FOXN1, ASS1, VAV1, BMP6, COL1A1, SELP, GPAM, CTNNB1, LAT, CARD11, TNFRSF21
GO:0051094~positive regulation of developmental process	63	0.0002358	RB1, WNT2B, TENM4, SERPINE2, BNC1, CLSTN3, TGFB1I1, CIB1, MEDAG, LOXL2, AQP1, TMEM100, FGF7, DUSP10, SIX4, ENPP2, C3AR1, EPHB2, B2M, PLS1, PPP1R16B, MYOC, PRKCB, LMO3, OSR1, SERPINF1, CACNA2D2, RHOH, NRG1, TNFRSF1B, MTURN, BIN1, RHOJ, PRKD1, HOXB7, TLR3, RAPGEF3, LOC101119706, SMARCD3, AMIGO2, RASGRP1, HIF1A, LOC101112639, SOCS3, RRAS, PRDM16, SLITRK5, ZNF423, EGR1, NTRK2, TGFB3, CELA1, FOXN1, BM…
GO:0006820~anion transport	29	0.000259985	ATP10D, SLC1A4, ATP10A, SLC7A11, ABCA12, CLCN2, SLC7A2, CA4, ENPP1, SLC39A8, SLC25A21, SLC38A5, SLC36A1, SLC34A3, PLA2G2F, NTRK2, NOS2, TRPC4, OSR1, P2RX7, ANO1, SLC7A5, FABP3, SLC7A6, SLCO3A1, SLC27A6, PLIN2, SLC27A2, FGFR1
GO:0006875~cellular metal ion homeostasis	29	0.000259985	STEAP4, ATP2A3, CIB2, STC1, PTH1R, SRI, ATP2C1, HIF1A, KNG1, C1QTNF1, HEPH, ANXA6, C3AR1, SLC39A8, TNNI3, CCR5, SLC30A7, DMPK, SCARA5, PRKCB, SLC39A10, ATP1B1, MT3, BMP6, P2RX7, PRKD1, LOC101117971, KCTD17, SLC24A5
GO:0070227~lymphocyte apoptotic process	10	0.000276725	P2RX7, LGALS3, LOC101122351, GPAM, TSC22D3, RPS6, SLC39A10, PKN1, HIF1A, TNFRSF21
GO:2001258~negative regulation of cation channel activity	7	0.000279134	REM1, KCNE3, DYSF, SRI, EPHB2, MMP9, GEM
GO:0043271~negative regulation of ion transport	11	0.000285085	REM1, KCNE3, SERPINE2, ACTN2, OSR1, DYSF, STC1, SRI, EPHB2, MMP9, GEM
GO:0009605~response to external stimulus	92	0.000286846	RB1, WNT2B, SERPINE2, TNFAIP6, CYP24, PROS1, DYSF, WFDC1, IKZF3, IFI44L, ROBO1, AQP1, THBD, ADAMTS5, LGALS3, C1QTNF1, DUSP10, SESN3, RPS19, RGS1, LOC101122940, ENPP2, PDK4, C3AR1, HMCN1, CCR5, EPHB2, B2M, RSAD2, DTX3L, ARG1, DDX58, KRT1, KRT8, NRG1, TNFRSF1B, TMEM150C, VAV1, RGMA, ACTA2, TLR1, PLSCR1, CLDN3, CD109, DDIT4, SERPING1, PRKD1, TLR5, TLR3, DSC2, ATF3, FKBP5, KANK2, PRKAA2, FGL2, ODC1, …
GO:0051240~positive regulation of multicellular organismal process	74	0.000297322	RB1, WNT2B, TENM4, SERPINE2, BNC1, CLSTN3, TGFB1I1, CIB1, LOXL2, AQP1, TMEM100, FGF7, C1QTNF1, DUSP10, SIX4, RPS19, ENPP2, C3AR1, EPHB2, B2M, PLS1, PPP1R16B, RSAD2, DDX58, PRKCB, OSR1, SERPINF1, CACNA2D2, RHOH, NRG1, TNFRSF1B, MMP9, MTURN, TLR1, SLC7A5, BIN1, RHOJ, PRKD1, TLR5, HOXB7, TLR3, CARD11, RAPGEF3, LOC101119706, SMARCD3, AMIGO2, RASGRP1, HIF1A, LOC101112639, RRAS, SLITRK5, ZNF423, EGR1, …
GO:0015849~organic acid transport	19	0.000301235	PLA2G2F, SLC36A1, NTRK2, NOS2, TRPC4, OSR1, SLC1A4, SLC7A11, SLC7A2, P2RX7, SLC7A5, FABP3, SLC7A6, SLCO3A1, SLC27A6, SLC25A21, PLIN2, SLC27A2, SLC38A5
GO:0046942~carboxylic acid transport	19	0.000301235	PLA2G2F, SLC36A1, NTRK2, NOS2, TRPC4, OSR1, SLC1A4, SLC7A11, SLC7A2, P2RX7, SLC7A5, FABP3, SLC7A6, SLCO3A1, SLC27A6, SLC25A21, PLIN2, SLC27A2, SLC38A5
GO:0098609~cell-cell adhesion	43	0.000316993	LOC101119706, TNXB, SERPINE2, CLSTN3, FGL2, SLC7A11, ABCA12, ATP2C1, RASGRP1, THBS4, ICAM1, LOC101112639, LGALS3, C1QTNF1, DUSP10, SLC39A8, JAM3, PLA2G2F, LOC101112563, CADM3, ARG1, IGFBP2, RHOH, LOC101113636, TNFRSF1B, FOXN1, ASS1, BMP6, SELP, CLDN3, GPAM, FAT2, SPARCL1, DSG1, CTNNB1, ITGA7, ESAM, CDHR5, LAT, CARD11, LIMS2, TNFRSF21, DSC2
GO:0007507~heart development	31	0.000319051	RB1, NDRG4, SMARCD3, TENM4, GREB1L, HIF1A, TMEM100, DLL4, ACAN, PDLIM3, CASP7, ADAMTS1, GJA5, GPC3, S1PR1, EMILIN1, SLIT3, TNNI3, KCNJ8, ACTN2, GAA, OSR1, NRG1, TNFRSF1B, RIPPLY3, COL5A1, CPE, CTNNB1, PI16, FGFR1, FBN1
GO:0034766~negative regulation of ion transmembrane transport	9	0.000339361	REM1, KCNE3, ACTN2, OSR1, DYSF, SRI, EPHB2, MMP9, GEM
GO:0006873~cellular ion homeostasis	31	0.000384913	STEAP4, ATP2A3, CIB2, STC1, PTH1R, SRI, ATP2C1, HIF1A, KNG1, C1QTNF1, HEPH, ANXA6, C3AR1, ENPP1, SLC39A8, TNNI3, CCR5, SLC34A3, SLC30A7, DMPK, SCARA5, PRKCB, SLC39A10, ATP1B1, MT3, BMP6, P2RX7, PRKD1, LOC101117971, KCTD17, SLC24A5
GO:0070887~cellular response to chemical stimulus	103	0.000433988	RB1, PRDM5, CIB2, CIB1, IFIT3, AQP1, ICAM1, LGALS3, FGF7, SESN3, RPS19, FAM162A, PDK4, C3AR1, ENPP1, B2M, PRKCB, ACTN2, LMO3, OSR1, ARID5A, KRT8, YOD1, SIGIRR, CD109, DDIT4, ROR2, LOC101103439, ATF3, LOC101119706, PDE1B, LTBP4, HIF1A, ACACA, SOCS3, PRDM16, NDN, ZNF423, EGR1, TGFB3, GFPT2, RARRES2, INHBB, PARP14, MT3, BMP6, ESR2, COL1A1, COL1A2, CYP1A1, PDE3A, FBN1, FGFR1, WFIKKN1, TGFB1I1, DYSF, …
GO:0030282~bone mineralization	12	0.000494001	P2RX7, SRGN, CLEC3B, COL1A2, TGFB3, OSR1, GPC3, LOC101117971, PTH1R, HIF1A, BMP6, PTHLH
GO:0016477~cell migration	62	0.000544857	DYSF, CIB1, CLEC14A, PLAT, ICAM1, LOXL2, AQP1, LGALS3, FGF7, DUSP10, SIX4, RPS19, ADAMTS1, ENPP2, C3AR1, EMILIN1, EPHB2, MYOC, ITGA2, SPNS2, NRG1, MMP9, VAV1, CLDN3, NAV3, RHOJ, PLEKHO1, ROR2, KANK2, CAMK2B, LOC101119706, NDRG4, STC1, HIF1A, FSTL1, THBS4, DLL4, RRAS, TP53INP1, S1PR1, NDN, LRIG2, IGFBP6, NKX2-3, JAM3, NTRK2, ANGPT2, RARRES2, PODN, FOXN1, SLURP1, SELP, COL1A1, IGSF10, CCDC88A, COL5…
GO:0071310~cellular response to organic substance	85	0.000551841	WFIKKN1, TGFB1I1, PRDM5, CIB2, CIB1, CHRDL1, IFIT3, ICAM1, AQP1, TMEM100, FGF7, SESN3, PDK4, SOSTDC1, ENPP1, EMILIN1, CCR5, B2M, ADAMTS7, ARG1, DDX58, PRKCB, ACTN2, LMO3, OSR1, KRT8, YOD1, TNFRSF1B, RGMA, SIGIRR, ANO1, MRAS, VSNL1, CD109, DDIT4, ROR2, CERS1, RAPGEF3, ATF3, TNFRSF21, KANK2, LOC101119706, GRAMD1B, PRKAA2, PCOLCE2, PDE1B, LTBP4, SRI, HIF1A, ACACA, LOC101102194, DLL4, SOCS3, CLEC3B, …
GO:0034763~negative regulation of transmembrane transport	9	0.000560863	REM1, KCNE3, ACTN2, OSR1, DYSF, SRI, EPHB2, MMP9, GEM
GO:0055065~metal ion homeostasis	31	0.000562293	STEAP4, ATP2A3, CIB2, STC1, PTH1R, SRI, ATP2C1, HIF1A, KNG1, C1QTNF1, HEPH, ANXA6, C3AR1, SLC39A8, TNNI3, CCR5, B2M, SLC30A7, DMPK, SCARA5, PRKCB, SLC39A10, ATP1B1, MT3, BMP6, P2RX7, PRKD1, LOC101117971, KCTD17, SLC24A5, ATP6V1B1
GO:0019752~carboxylic acid metabolic process	46	0.000566393	PFKFB2, LOC101119706, TNXB, ACY1, CARNMT1, AKR1D1, SLC7A11, PFAS, HIF1A, ACACA, FADS3, C1QTNF2, MTHFD1L, PDK4, SLC39A8, ME3, ACSS1, ACAA1, PSPH, PLA2G2F, ACOT8, NOS2, ELOVL4, ARG1, GPT2, GFPT2, LOC101113775, PGAM2, ELOVL6, CBFA2T3, ASS1, P2RX7, LOC101104703, FABP3, FABP4, GPAM, DDAH1, DDAH2, SCD, PSAT1, DDIT4, CYP1A1, LOC101103439, SLC27A2, LOC101104407, ATP6V1B1
GO:0001503~ossification	24	0.000571806	SRGN, MYOC, CYP24, TGFB3, OSR1, IGF2, LRP4, PTH1R, HIF1A, MMP9, BMP6, PTHLH, THBS3, P2RX7, COL1A1, CLEC3B, COL1A2, MMP16, GPC3, S1PR1, CTNNB1, PRKD1, LOC101117971, ATP6V1B1
GO:0071887~leukocyte apoptotic process	11	0.000619709	P2RX7, LGALS3, LOC101122351, GPAM, TSC22D3, RPS6, SLC39A10, SLC7A11, PKN1, HIF1A, TNFRSF21
GO:0048646~anatomical structure formation involved in morphogenesis	54	0.000621576	WNT2B, TENM4, DYSF, CIB1, CLEC14A, LOXL2, AQP1, TMEM100, ADAMTS5, HEY1, SIX4, ADAMTS1, GJA5, C3AR1, EMILIN1, EPHB2, PPP1R16B, PRKCB, ACTN2, OSR1, SERPINF1, ITGA2, MMP9, RGMA, EDAR, CD109, RHOJ, ITGA7, PLEKHO1, ROR2, TLR3, RAPGEF3, LOC101119706, SMARCD3, HIF1A, THBS4, THBS3, DLL4, ADAMTS15, MTHFD1L, RRAS, S1PR1, JAM3, ANGPT2, MCAM, CELA1, PLXDC1, COL1A1, COL5A1, ACKR3, CTNNB1, CAMK1, TGFBI, FGFR1
GO:0070838~divalent metal ion transport	22	0.000625309	SLC30A7, TRPC4, PRKCB, ATP2A3, DYSF, SLC39A10, STC1, SLC30A1, SRI, HSPA2, ATP2C1, ATP1B1, MT3, GEM, P2RX7, REM1, LGALS3, ANXA6, SLC39A8, PRKD1, LOC101117971, CCR5
GO:0034220~ion transmembrane transport	29	0.000641077	KCNE3, FHL1, DYSF, SLC1A4, SLC7A11, SRI, REM1, GJA5, SLC39A8, SLC25A21, CCR5, EPHB2, SLC38A5, SLC36A1, SCARA5, KCNJ8, ACTN2, OSR1, SLC39A10, HSPA2, ATP1B1, MMP9, GEM, P2RX7, ANO1, SLC7A5, PRKD1, HCN2, ATP6V1B1
GO:0060429~epithelium development	55	0.000656175	WNT2B, SERPINE2, TGFB1I1, BRCA2, ABCA12, ICAM1, AQP1, TMEM100, LGALS3, FGF7, DUSP10, SIX4, ADAMTSL4, GJA5, DZIP1L, SOSTDC1, DACT1, PLS1, CERS3, PPP1R16B, KRT4, OSR1, ATRX, MMP9, RGMA, ACTA2, EDAR, CLDN3, ELF3, GPR161, CD109, ROR2, HOXB7, RAPGEF3, HOXB5, KANK2, TAGLN, DLX3, GREB1L, LRP4, STC1, HIF1A, FSTL1, DLL4, SOCS3, MTHFD1L, GPC3, PDZD7, KRT10, FOXN1, BMP6, COL5A1, CTNNB1, VIM, FGFR1
GO:0035383~thioester metabolic process	10	0.000662698	ACOT8, HMGCS1, GPAM, ELOVL4, PDK4, ELOVL6, FAR1, ACSS1, LOC101104407, ACACA
GO:0006637~acyl-CoA metabolic process	10	0.000662698	ACOT8, HMGCS1, GPAM, ELOVL4, PDK4, ELOVL6, FAR1, ACSS1, LOC101104407, ACACA
GO:0098771~inorganic ion homeostasis	34	0.000702177	STEAP4, ATP2A3, CIB2, STC1, PTH1R, SRI, ATP2C1, HIF1A, KNG1, C1QTNF1, HEPH, ANXA6, C3AR1, PDK4, ENPP1, SLC39A8, TNNI3, CCR5, B2M, SLC34A3, SLC30A7, DMPK, SCARA5, PRKCB, SLC39A10, ATP1B1, MT3, BMP6, P2RX7, PRKD1, LOC101117971, KCTD17, SLC24A5, ATP6V1B1
GO:0006082~organic acid metabolic process	49	0.000722166	ACY1, SLC7A11, PFAS, FADS3, C1QTNF2, PDK4, ENPP1, SLC39A8, ME3, SLC16A9, ACAA1, PSPH, ACOT8, ELOVL4, ARG1, GPT2, PGAM2, ELOVL6, CBFA2T3, DDAH1, DDAH2, DDIT4, LOC101103439, SLC27A2, LOC101104407, ATP6V1B1, PFKFB2, LOC101119706, TNXB, CARNMT1, AKR1D1, HIF1A, ACACA, MTHFD1L, SPOCK2, ACSS1, PLA2G2F, NOS2, GFPT2, LOC101113775, ASS1, P2RX7, LOC101104703, FABP3, FABP4, GPAM, SCD, PSAT1, CYP1A1
GO:0072511~divalent inorganic cation transport	22	0.000747026	SLC30A7, TRPC4, PRKCB, ATP2A3, DYSF, SLC39A10, STC1, SLC30A1, SRI, HSPA2, ATP2C1, ATP1B1, MT3, GEM, P2RX7, REM1, LGALS3, ANXA6, SLC39A8, PRKD1, LOC101117971, CCR5
GO:0008285~negative regulation of cell proliferation	34	0.0007728	KANK2, RB1, LOC101119706, NDRG4, SERPINE2, DPT, CIB1, PTH1R, BRCA2, DLL4, DUSP10, TP53INP1, GPC3, NDN, SLIT3, B2M, PLA2G2F, KLF11, KRT4, TGFB3, ARG1, SERPINF1, PODN, CBFA2T3, SLURP1, RIPPLY3, CLDN3, DDAH1, CD109, ACKR3, PKN1, ROR2, LIMS2, TNFRSF21
GO:0010033~response to organic substance	101	0.000775287	PRDM5, CIB2, CIB1, IFIT3, AQP1, ICAM1, FGF7, SESN3, PDK4, ENPP1, B2M, PRKCB, ACTN2, LMO3, OSR1, IGFBP3, IGFBP2, KRT8, YOD1, SIGIRR, CD109, DDIT4, LY6D, ROR2, ATF3, LOC101119706, PDE1B, LTBP4, HIF1A, ACACA, SOCS3, PRDM16, NDN, ZNF423, EGR1, TGFB3, GFPT2, RARRES2, INHBB, PARP14, MT3, BMP6, ESR2, COL1A1, COL1A2, CYP1A1, PDE3A, FBN1, FGFR1, WFIKKN1, CYP24, TGFB1I1, SLC7A11, CHRDL1, TMEM100, DUSP10, S…
GO:0003158~endothelium development	11	0.000785741	TMEM100, DLL4, PPP1R16B, CLDN3, CTNNB1, STC1, FSTL1, BMP6, RAPGEF3, HOXB5, ICAM1
GO:0043436~oxoacid metabolic process	48	0.000840231	PFKFB2, LOC101119706, TNXB, ACY1, CARNMT1, AKR1D1, SLC7A11, PFAS, HIF1A, ACACA, FADS3, C1QTNF2, MTHFD1L, SPOCK2, PDK4, ENPP1, SLC39A8, ME3, ACSS1, ACAA1, PSPH, PLA2G2F, ACOT8, NOS2, ELOVL4, ARG1, GPT2, GFPT2, LOC101113775, PGAM2, ELOVL6, CBFA2T3, ASS1, P2RX7, LOC101104703, FABP3, FABP4, GPAM, DDAH1, DDAH2, SCD, PSAT1, DDIT4, CYP1A1, LOC101103439, SLC27A2, LOC101104407, ATP6V1B1
GO:0006629~lipid metabolic process	63	0.000855512	RB1, DGKG, CYP24, ABCA12, LOC101115927, TM7SF2, FADS3, C1QTNF2, ENPP2, PDK4, PLCE1, ACAA1, CERS3, APOBEC1, CERS4, HMGCS1, ELOVL4, PLA2G4D, SPNS2, ELOVL6, PLCB4, RDH5, FAR1, LOC101103439, SLC27A2, SMPDL3A, PNLIPRP3, CERS1, LOC101104407, ST6GALNAC6, ATP6V1B1, DGKH, LOC101119706, AGPAT5, TNXB, PRKAA2, PLPPR3, AKR1D1, CLCN2, ACACA, INPP5A, PIP5K1B, BCO2, NKX2-3, PLA2G2F, EGR1, TMEM86B, ABCA5, PLCL1, …
GO:0051270~regulation of cellular component movement	48	0.000943381	CAMK2B, LOC101119706, NDRG4, KCNE3, DYSF, STC1, CIB1, SRI, CFAP206, HIF1A, THBS4, ICAM1, AQP1, DLL4, LGALS3, FGF7, DUSP10, RRAS, ADAMTS1, GJA5, DPYSL3, TP53INP1, C3AR1, ENPP2, EMILIN1, LRIG2, EPHB2, JAM3, ANGPT2, MYOC, DDX58, RARRES2, NRG1, PODN, MMP9, SLURP1, COL1A1, SELP, IGSF10, CLDN3, NAV3, DNAJA4, RHOJ, PKN1, LOC101117971, ROR2, DSC2, FGFR1
GO:1901700~response to oxygen-containing compound	52	0.00094342	CYP24, CIB2, ICAM1, AQP1, DUSP10, SESN3, PDK4, ENPP1, MAN1A1, CCR5, PRKCB, ACTN2, VPS13C, OSR1, IGFBP3, IGFBP2, TNFRSF1B, MMP9, ANO1, VSNL1, DDIT4, CERS1, RAPGEF3, KANK2, LOC101119706, GRAMD1B, PRKAA2, SRI, HIF1A, ACACA, SOCS3, TP53INP1, SLIT3, IL12RB2, EGR1, NTRK2, KCNJ8, NOS2, TGFB3, RARRES2, INHBB, MT3, BMP6, ESR2, MAPK13, COL1A1, P2RX7, COL1A2, GPAM, PDE3A, VIM, HCN2
GO:1901342~regulation of vasculature development	22	0.000953791	PPP1R16B, LOC101119706, EGR1, ANGPT2, PRKCB, SERPINF1, CIB1, CELA1, HIF1A, THBS4, AQP1, TMEM100, DLL4, RRAS, ADAMTS1, RHOJ, C3AR1, ENPP2, CTNNB1, EMILIN1, TLR3, RAPGEF3
GO:0090130~tissue migration	21	0.000964044	KANK2, LOC101119706, ANGPT2, STC1, CLEC14A, CIB1, HIF1A, FSTL1, MMP9, LOXL2, DLL4, ACTA2, FGF7, DUSP10, RRAS, DNAJA4, RHOJ, ENPP2, FAT2, PKN1, FGFR1
GO:0009719~response to endogenous stimulus	57	0.00105789	WFIKKN1, TGFB1I1, CIB2, CIB1, CHRDL1, ICAM1, AQP1, TMEM100, FGF7, SESN3, PDK4, SOSTDC1, ENPP1, EMILIN1, B2M, ADAMTS7, ACTN2, VPS13C, LMO3, IGFBP3, IGFBP2, MMP9, RGMA, CD109, DDIT4, ROR2, RAPGEF3, KANK2, PRKAA2, PDE1B, LTBP4, ACACA, DLL4, SOCS3, CLEC3B, PRDM16, GPC3, SLIT3, ZNF423, EGR1, NTRK2, TGFB3, RARRES2, INHBB, MT3, BMP6, ESR2, MAPK13, COL1A1, P2RX7, COL1A2, PDE3A, CTNNB1, VIM, HCN2, FGFR1, …
GO:0061045~negative regulation of wound healing	9	0.00117794	THBD, CLDN3, C1QTNF1, DUSP10, SERPINE2, PROS1, CD109, WFDC1, KNG1
GO:0002260~lymphocyte homeostasis	9	0.00117794	P2RX7, GPAM, TSC22D3, RPS6, SPNS2, PKN1, FOXN1, HIF1A, LAT
GO:0030003~cellular cation homeostasis	29	0.00121617	STEAP4, ATP2A3, CIB2, STC1, PTH1R, SRI, ATP2C1, HIF1A, KNG1, C1QTNF1, HEPH, ANXA6, C3AR1, SLC39A8, TNNI3, CCR5, SLC30A7, DMPK, SCARA5, PRKCB, SLC39A10, ATP1B1, MT3, BMP6, P2RX7, PRKD1, LOC101117971, KCTD17, SLC24A5
GO:0006112~energy reserve metabolic process	10	0.00124967	C1QTNF2, PPP1R3C, PPP1R3B, GAA, AGL, ENPP1, PYGM, IGF1, MT3, GYG1
GO:0044236~multicellular organism metabolic process	10	0.00124967	P2RX7, COL1A1, COL1A2, COL5A1, MMP16, TGFB3, EMILIN1, VIM, HIF1A, MMP9
GO:0031214~biomineral tissue development	14	0.0013026	SRGN, TGFB3, OSR1, PTH1R, HIF1A, BMP6, PTHLH, P2RX7, COL1A1, CLEC3B, COL1A2, GPC3, S1PR1, LOC101117971
GO:0071495~cellular response to endogenous stimulus	51	0.00130393	WFIKKN1, TGFB1I1, CIB2, CIB1, CHRDL1, ICAM1, AQP1, TMEM100, FGF7, SESN3, PDK4, SOSTDC1, ENPP1, EMILIN1, B2M, ADAMTS7, ACTN2, LMO3, RGMA, CD109, DDIT4, ROR2, RAPGEF3, KANK2, PRKAA2, LTBP4, ACACA, DLL4, SOCS3, CLEC3B, PRDM16, GPC3, SLIT3, ZNF423, EGR1, NTRK2, TGFB3, RARRES2, INHBB, MT3, BMP6, ESR2, MAPK13, COL1A1, COL1A2, PDE3A, CTNNB1, VIM, HCN2, FGFR1, FBN1
GO:0007162~negative regulation of cell adhesion	18	0.00134727	PLA2G2F, LOC101119706, ANGPT2, MYOC, SERPINE2, ARG1, FGL2, ABCA12, ARHGAP6, BMP6, ASS1, KNG1, COL1A1, C1QTNF1, SPOCK1, EPHB2, TNFRSF21, JAM3
GO:1900120~regulation of receptor binding	6	0.00141037	CRTAC1, PLCL1, ATP2A3, B2M, MMP9, RGMA
GO:0010001~glial cell differentiation	16	0.00148519	ARHGEF10, C1QA, NTRK2, TENM4, MYOC, SERPINE2, TRPC4, NRG1, TNFRSF1B, MT3, DUSP10, BIN1, CTNNB1, TSPAN2, VIM, TNFRSF21
GO:0007167~enzyme linked receptor protein signaling pathway	43	0.00156825	NDRG4, WFIKKN1, TGFB1I1, LTBP4, CLEC14A, PLAT, CHRDL1, EFNA4, HIF1A, TMEM100, SOCS3, FGF7, PRDM16, GPC3, PDK4, PLCE1, ENPP1, NDN, SOSTDC1, EMILIN1, ZNF423, EGR1, NTRK2, ANGPT2, MYOC, PRKCB, TGFB3, RARRES2, INHBB, IGF1, MMP9, MT3, BMP6, RGMA, CCDC88A, COL1A2, CD109, CTNNB1, ROR2, VIM, ANGPTL1, FGFR1, FBN1
GO:0010631~epithelial cell migration	20	0.00157049	KANK2, LOC101119706, ANGPT2, STC1, CLEC14A, CIB1, HIF1A, FSTL1, MMP9, LOXL2, DLL4, FGF7, DUSP10, RRAS, DNAJA4, RHOJ, ENPP2, FAT2, PKN1, FGFR1
GO:0045765~regulation of angiogenesis	20	0.00157049	PPP1R16B, LOC101119706, ANGPT2, PRKCB, SERPINF1, CIB1, CELA1, HIF1A, THBS4, AQP1, DLL4, RRAS, ADAMTS1, RHOJ, C3AR1, ENPP2, CTNNB1, EMILIN1, TLR3, RAPGEF3
GO:0016337~single organismal cell-cell adhesion	30	0.00157849	LOC101119706, SERPINE2, FGL2, SLC7A11, ABCA12, RASGRP1, THBS4, ICAM1, LOC101112639, LGALS3, C1QTNF1, DUSP10, SLC39A8, JAM3, PLA2G2F, ARG1, IGFBP2, RHOH, TNFRSF1B, FOXN1, ASS1, BMP6, SELP, GPAM, CTNNB1, ITGA7, LAT, CARD11, TNFRSF21, DSC2
GO:0001776~leukocyte homeostasis	10	0.00157852	P2RX7, GPAM, TSC22D3, RPS6, SPNS2, PKN1, FOXN1, HIF1A, LAT, NKX2-3
GO:0098602~single organism cell adhesion	33	0.00159189	LOC101119706, SERPINE2, FGL2, CIB1, SLC7A11, ABCA12, RASGRP1, THBS4, ICAM1, LOC101112639, LGALS3, C1QTNF1, DUSP10, SLC39A8, JAM3, PLA2G2F, MYOC, ARG1, IGFBP2, RHOH, TNFRSF1B, FOXN1, ASS1, BMP6, SELP, GPAM, AKIP1, CTNNB1, ITGA7, LAT, CARD11, TNFRSF21, DSC2
GO:0048870~cell motility	67	0.00165616	DYSF, CIB1, CLEC14A, PLAT, ICAM1, LOXL2, AQP1, LGALS3, FGF7, DUSP10, SIX4, RPS19, ADAMTS1, DPYSL3, ENPP2, C3AR1, EMILIN1, EPHB2, MYOC, DDX58, ITGA2, SPNS2, NRG1, MMP9, VAV1, CLDN3, NAV3, RHOJ, PLEKHO1, ROR2, KANK2, CAMK2B, LOC101119706, NDRG4, CATSPER4, STC1, CFAP206, DPCD, HIF1A, FSTL1, THBS4, DLL4, RRAS, TP53INP1, S1PR1, NDN, LRIG2, IGFBP6, NKX2-3, JAM3, NTRK2, ANGPT2, RARRES2, PODN, FOXN1, SLU…
GO:0051674~localization of cell	67	0.00165616	DYSF, CIB1, CLEC14A, PLAT, ICAM1, LOXL2, AQP1, LGALS3, FGF7, DUSP10, SIX4, RPS19, ADAMTS1, DPYSL3, ENPP2, C3AR1, EMILIN1, EPHB2, MYOC, DDX58, ITGA2, SPNS2, NRG1, MMP9, VAV1, CLDN3, NAV3, RHOJ, PLEKHO1, ROR2, KANK2, CAMK2B, LOC101119706, NDRG4, CATSPER4, STC1, CFAP206, DPCD, HIF1A, FSTL1, THBS4, DLL4, RRAS, TP53INP1, S1PR1, NDN, LRIG2, IGFBP6, NKX2-3, JAM3, NTRK2, ANGPT2, RARRES2, PODN, FOXN1, SLU…
GO:0002682~regulation of immune system process	60	0.0016776	RB1, DYSF, CIB1, SLC7A11, IKZF3, ICAM1, LGALS3, DUSP10, RPS19, LOC101122940, C3AR1, EMILIN1, EPHB2, B2M, RSAD2, DTX3L, ARG1, DDX58, PRKCB, TSC22D3, SPNS2, KRT1, IGFBP2, RHOH, SLC39A10, TNFRSF1B, MTURN, VAV1, TLR1, PLSCR1, SERPING1, TLR5, TLR3, CARD11, TNFRSF21, C1QA, FGL2, RASGRP1, HIF1A, THBS4, LOC101102194, LOC101112639, JAM3, PLA2G2F, TGFB3, RARRES2, PARP14, FOXN1, MEIS2, LOC101112606, SELP, P…
GO:0006865~amino acid transport	11	0.00167815	SLC36A1, P2RX7, SLC7A5, NTRK2, SLC7A6, TRPC4, OSR1, SLC1A4, SLC7A11, SLC7A2, SLC38A5
GO:0090132~epithelium migration	20	0.00175865	KANK2, LOC101119706, ANGPT2, STC1, CLEC14A, CIB1, HIF1A, FSTL1, MMP9, LOXL2, DLL4, FGF7, DUSP10, RRAS, DNAJA4, RHOJ, ENPP2, FAT2, PKN1, FGFR1
GO:2000145~regulation of cell motility	44	0.00176963	CAMK2B, LOC101119706, NDRG4, DYSF, STC1, CIB1, CFAP206, HIF1A, THBS4, ICAM1, AQP1, DLL4, LGALS3, FGF7, DUSP10, RRAS, ADAMTS1, DPYSL3, TP53INP1, C3AR1, ENPP2, EMILIN1, LRIG2, EPHB2, JAM3, ANGPT2, MYOC, DDX58, RARRES2, NRG1, PODN, MMP9, SLURP1, COL1A1, SELP, IGSF10, CLDN3, NAV3, DNAJA4, RHOJ, PKN1, LOC101117971, ROR2, FGFR1
GO:0060284~regulation of cell development	41	0.00179195	CAMK2B, DGKG, SMARCD3, TENM4, SERPINE2, BNC1, SEMA3G, LRP4, CIB1, HIF1A, PTHLH, ARHGAP44, DLL4, DUSP10, RPS19, DPYSL3, SPOCK1, LRIG2, EPHB2, B2M, NTRK2, MYOC, SERPINF1, NRG1, HOOK3, TNFRSF1B, MT3, BMP6, RGMA, IGSF10, CCDC88A, BIN1, PDE3A, C1H21ORF91, CTNNB1, CAMK1, PI16, VIM, TNFRSF21, FGFR1, FBN1
GO:0044255~cellular lipid metabolic process	48	0.00180625	LOC101119706, DGKG, AGPAT5, TNXB, PLPPR3, ABCA12, ACACA, LOC101115927, FADS3, C1QTNF2, INPP5A, ENPP2, PDK4, PLCE1, PIP5K1B, BCO2, ACAA1, NKX2-3, CERS3, APOBEC1, PLA2G2F, CERS4, TMEM86B, ELOVL4, HMGCS1, PLA2G4D, RARRES2, SPNS2, ELOVL6, MT3, P2RX7, LOC101104703, FABP3, FABP4, GPAM, SCD, ACER3, CYP1A1, RDH5, FAR1, LOC101103439, SLC27A2, SMPDL3A, CERS1, LOC101104407, ST6GALNAC6, ATP6V1B1, DGKH
GO:0006721~terpenoid metabolic process	8	0.00181585	LOC101119706, LOC101104703, HMGCS1, RARRES2, CYP1A1, RDH5, BCO2, LOC101103439
GO:0051051~negative regulation of transport	22	0.00183257	BARD1, RSAD2, KCNE3, SERPINE2, PRKCB, ACTN2, OSR1, DYSF, STC1, INHBB, YOD1, SRI, TNFRSF1B, MMP9, GEM, REM1, LGALS3, PLSCR1, VSNL1, ENPP1, EPHB2, PKIG
GO:0032102~negative regulation of response to external stimulus	20	0.00185967	KANK2, RB1, ANGPT2, SERPINE2, TNFAIP6, PROS1, KRT1, FGL2, WFDC1, KNG1, RGMA, SOCS3, THBD, DUSP10, CLDN3, C1QTNF1, RPS19, CD109, FABP7, LRIG2
GO:0030334~regulation of cell migration	42	0.00190046	CAMK2B, LOC101119706, NDRG4, DYSF, STC1, CIB1, HIF1A, THBS4, ICAM1, AQP1, DLL4, LGALS3, FGF7, DUSP10, RRAS, ADAMTS1, DPYSL3, TP53INP1, C3AR1, ENPP2, EMILIN1, LRIG2, EPHB2, JAM3, ANGPT2, MYOC, DDX58, RARRES2, NRG1, PODN, MMP9, SLURP1, COL1A1, SELP, IGSF10, CLDN3, NAV3, DNAJA4, RHOJ, LOC101117971, ROR2, FGFR1
GO:0045446~endothelial cell differentiation	10	0.00197341	TMEM100, PPP1R16B, CLDN3, CTNNB1, STC1, FSTL1, BMP6, RAPGEF3, HOXB5, ICAM1
GO:0055080~cation homeostasis	32	0.00197803	STEAP4, ATP2A3, CIB2, STC1, PTH1R, SRI, ATP2C1, HIF1A, KNG1, C1QTNF1, HEPH, ANXA6, C3AR1, PDK4, SLC39A8, TNNI3, CCR5, B2M, SLC30A7, DMPK, SCARA5, PRKCB, SLC39A10, ATP1B1, MT3, BMP6, P2RX7, PRKD1, LOC101117971, KCTD17, SLC24A5, ATP6V1B1
GO:0098655~cation transmembrane transport	24	0.00199312	KCNE3, SCARA5, KCNJ8, ACTN2, OSR1, FHL1, DYSF, SLC39A10, SLC1A4, SRI, HSPA2, ATP1B1, MMP9, GEM, P2RX7, REM1, SLC7A5, SLC39A8, PRKD1, CCR5, EPHB2, HCN2, SLC38A5, ATP6V1B1
GO:0055074~calcium ion homeostasis	21	0.00201953	DMPK, PRKCB, ATP2A3, CIB2, STC1, SRI, PTH1R, ATP2C1, ATP1B1, KNG1, P2RX7, C1QTNF1, C3AR1, ANXA6, TNNI3, PRKD1, LOC101117971, CCR5, KCTD17, SLC24A5, ATP6V1B1
GO:0051960~regulation of nervous system development	40	0.00207746	CAMK2B, DGKG, SMARCD3, TENM4, SERPINE2, CLSTN3, AMIGO2, SEMA3G, LRP4, CIB1, HIF1A, ARHGAP44, DLL4, SIX4, DPYSL3, SPOCK1, SLITRK5, LRIG2, ZNF423, EPHB2, B2M, NTRK2, SERPINF1, NRG1, HOOK3, TNFRSF1B, MT3, BMP6, COLQ, RGMA, IGSF10, CCDC88A, BIN1, GPR161, C1H21ORF91, CTNNB1, CAMK1, VIM, TNFRSF21, FGFR1
GO:0061448~connective tissue development	18	0.00207886	EGR1, WNT2B, OSR1, COL11A2, STC1, PTH1R, HIF1A, PTHLH, THBS3, ACTA2, COL1A1, ACAN, EFEMP1, COL5A1, CTNNB1, ROR2, FGFR1, ADAMTS7
GO:0006073~cellular glucan metabolic process	9	0.00224442	C1QTNF2, PPP1R3C, PPP1R3B, GAA, AGL, ENPP1, PYGM, IGF1, GYG1
GO:0044042~glucan metabolic process	9	0.00224442	C1QTNF2, PPP1R3C, PPP1R3B, GAA, AGL, ENPP1, PYGM, IGF1, GYG1
GO:0005977~glycogen metabolic process	9	0.00224442	C1QTNF2, PPP1R3C, PPP1R3B, GAA, AGL, ENPP1, PYGM, IGF1, GYG1
GO:1903034~regulation of response to wounding	14	0.00225096	SERPINE2, PROS1, WFDC1, KNG1, RGMA, SELP, THBD, DUSP10, CLDN3, C1QTNF1, CD109, SERPING1, LRIG2, EPHB2
GO:0006874~cellular calcium ion homeostasis	20	0.0023142	DMPK, PRKCB, ATP2A3, CIB2, STC1, SRI, PTH1R, ATP2C1, ATP1B1, KNG1, P2RX7, C1QTNF1, C3AR1, ANXA6, TNNI3, PRKD1, LOC101117971, CCR5, KCTD17, SLC24A5
GO:1901701~cellular response to oxygen-containing compound	40	0.00231968	KANK2, LOC101119706, GRAMD1B, PRKAA2, CIB2, SRI, HIF1A, ACACA, ICAM1, AQP1, SOCS3, SESN3, TP53INP1, PDK4, ENPP1, CCR5, EGR1, NTRK2, NOS2, PRKCB, ACTN2, RARRES2, OSR1, INHBB, TNFRSF1B, MMP9, MT3, BMP6, ESR2, MAPK13, COL1A1, ANO1, COL1A2, VSNL1, DDIT4, PDE3A, VIM, HCN2, CERS1, RAPGEF3
GO:0044712~single-organism catabolic process	43	0.00241164	PFKFB2, LOC101119706, CYP24, AKR1D1, PYGM, HIF1A, LOC101115927, ESD, ENPP2, PLCE1, ENPP1, MAN1A1, NUDT16, BCO2, UPP1, ACAA1, PLA2G2F, ACOT8, NOS2, ENTPD3, PLA2G4D, GK, AGL, VPS13C, GAA, PLCL1, PGAM2, YOD1, MMP9, MT3, CBFA2T3, P2RX7, LOC101104703, PLCB4, DDAH1, MMP16, DDAH2, DDIT4, ACER3, LOC101103439, SLC27A2, SMPDL3A, PNLIPRP3
GO:1901841~regulation of high voltage-gated calcium channel activity	4	0.00255168	REM1, DYSF, SRI, GEM
GO:0001501~skeletal system development	29	0.00257361	WNT2B, WFIKKN1, COL11A2, STC1, PTH1R, HIF1A, PTHLH, THBS3, ACAN, EFEMP1, SIX4, MTHFD1L, GJA5, ADAMTS7, MYOC, OSR1, SPNS2, MMP9, BMP6, COL1A1, P2RX7, COL1A2, MMP16, CTNNB1, ROR2, HOXB7, FGFR1, HOXB5, FBN1
GO:1904018~positive regulation of vasculature development	14	0.00280259	PPP1R16B, LOC101119706, EGR1, PRKCB, CIB1, CELA1, HIF1A, AQP1, TMEM100, RRAS, RHOJ, C3AR1, TLR3, RAPGEF3
GO:0032787~monocarboxylic acid metabolic process	29	0.00288792	PFKFB2, LOC101119706, TNXB, AKR1D1, HIF1A, ACACA, FADS3, C1QTNF2, PDK4, ME3, ACSS1, ACAA1, PLA2G2F, ELOVL4, PGAM2, ELOVL6, CBFA2T3, P2RX7, LOC101104703, FABP3, FABP4, GPAM, SCD, DDIT4, CYP1A1, LOC101103439, SLC27A2, LOC101104407, ATP6V1B1
GO:0007264~small GTPase mediated signal transduction	25	0.0029032	KANK2, RB1, DOCK3, ARHGEF25, RASGRF2, RASGRP1, AIF1, ARHGAP44, CYTH4, PLCE1, CHML, EPHB2, ARHGEF10, MYOC, RHOH, NRG1, VAV1, RAB33B, CCDC88A, MRAS, COL1A2, RHOJ, RGL3, LAT, RAPGEF3
GO:0050678~regulation of epithelial cell proliferation	21	0.0030475	RB1, PPP1R16B, KRT4, OSR1, SERPINF1, DYSF, BRCA2, BMP6, SLURP1, THBS4, DLL4, FGF7, DUSP10, SIX4, CD109, GPC3, CTNNB1, PRKD1, B2M, LIMS2, FGFR1
GO:0051216~cartilage development	15	0.0030746	WNT2B, OSR1, COL11A2, STC1, PTH1R, HIF1A, PTHLH, THBS3, COL1A1, ACAN, EFEMP1, CTNNB1, ROR2, FGFR1, ADAMTS7
GO:0021782~glial cell development	9	0.00317883	ARHGEF10, C1QA, NTRK2, TENM4, MYOC, TSPAN2, NRG1, VIM, MT3
GO:1903825~organic acid transmembrane transport	7	0.00322087	SLC36A1, SLC7A5, OSR1, SLC25A21, SLC1A4, SLC7A11, SLC38A5
GO:1905039~carboxylic acid transmembrane transport	7	0.00322087	SLC36A1, SLC7A5, OSR1, SLC25A21, SLC1A4, SLC7A11, SLC38A5
GO:0035272~exocrine system development	7	0.00322087	EDAR, FGF7, IGSF3, TGFB3, CELA1, CLCN2, FGFR1
GO:0050808~synapse organization	19	0.00351402	NTRK2, DMPK, CLSTN3, LGI2, AMIGO2, LRP4, CACNA2D2, NRG1, SLC7A11, COLQ, ARHGAP44, SIX4, SPARCL1, CTNNB1, SLITRK5, CAMK1, EPHB2, PDZRN3, C1QC
GO:0009064~glutamine family amino acid metabolic process	9	0.00354953	NOS2, DDAH1, DDAH2, ARG1, GFPT2, SLC39A8, SLC7A11, PFAS, ASS1
GO:0009968~negative regulation of signal transduction	55	0.003554	RB1, DGKG, WFIKKN1, SERPINE2, TGFB1I1, CIB1, CHRDL1, ICAM1, ARHGAP44, LGALS3, DUSP10, HEY1, SESN3, TMEM88, DACT3, SOSTDC1, ENPP1, EMILIN1, EPHB2, DACT1, MYOC, ARG1, LMO3, RHOH, SHISA3, MMP9, DKK2, DKK3, SIGIRR, GPR161, CD109, DDIT4, ROR2, ATF3, KANK2, NDRG4, PRKAA2, LRP4, SRI, HIF1A, DLL4, SOCS3, PRDM16, GPC3, SLIT3, EGR1, RPH3AL, IGF1, PARP14, MEIS3, P2RX7, PDE3A, ACKR3, CTNNB1, FBN1
GO:0071322~cellular response to carbohydrate stimulus	8	0.003581	ANO1, PRKAA2, VSNL1, PRKCB, SRI, HIF1A, ICAM1, MAPK13
GO:0009743~response to carbohydrate	10	0.00364773	ANO1, EGR1, PRKAA2, VSNL1, GPAM, PRKCB, SRI, HIF1A, ICAM1, MAPK13
GO:0007267~cell-cell signaling	53	0.00368013	WNT2B, SERPINE2, CLSTN3, TGFB1I1, ABCA12, AQP1, FGF7, C1QTNF1, TMEM88, GJA5, DACT3, SOSTDC1, CCR5, EPHB2, DACT1, MYOC, PRKCB, RPL22, TMOD2, CACNA2D2, NRG1, SHISA3, DKK2, DKK3, PYGO1, ANO1, PREPL, VSNL1, ROR2, LTBP4, LRP4, SRI, HIF1A, GPC3, SLITRK5, ZNF423, EGR1, MPP2, NTRK2, RPH3AL, TCF7L1, DMPK, NOS2, PLCL1, WNT7A, CELA1, INHBB, COL1A1, P2RX7, CPE, CTNNB1, LOC101117971, FGFR1
GO:0001523~retinoid metabolic process	7	0.00374626	LOC101119706, LOC101104703, RARRES2, CYP1A1, RDH5, BCO2, LOC101103439
GO:0010648~negative regulation of cell communication	57	0.00385671	RB1, DGKG, WFIKKN1, SERPINE2, TGFB1I1, CIB1, CHRDL1, ICAM1, ARHGAP44, LGALS3, DUSP10, HEY1, SESN3, TMEM88, DACT3, SOSTDC1, ENPP1, EMILIN1, EPHB2, DACT1, MYOC, ARG1, LMO3, RHOH, SHISA3, MMP9, DKK2, DKK3, SIGIRR, VSNL1, GPR161, CD109, DDIT4, ROR2, ATF3, KANK2, NDRG4, PRKAA2, LRP4, SRI, HIF1A, DLL4, SOCS3, PRDM16, GPC3, SLIT3, EGR1, RPH3AL, INHBB, IGF1, PARP14, MEIS3, P2RX7, PDE3A, ACKR3, CTNNB1, FB…
GO:0048534~hematopoietic or lymphoid organ development	43	0.00397418	RB1, AGPAT5, WNT2B, PDE1B, FGL2, CIB1, BRCA2, RASGRP1, IKZF3, HIF1A, LOC101112639, DLL4, DUSP10, SIX4, RRAS, RPS19, GPC3, TSPAN2, B2M, NKX2-3, EGR1, RSAD2, RPS6, SPNS2, RPL22, RHOH, FOXN1, MEIS2, CBFA2T3, EML1, MTURN, VAV1, LOC101112606, MFAP5, PYGO1, CD109, LY6D, CTNNB1, PKN1, LOC101117971, HOXB7, CARD11, FBN1
GO:0023057~negative regulation of signaling	57	0.00409419	RB1, DGKG, WFIKKN1, SERPINE2, TGFB1I1, CIB1, CHRDL1, ICAM1, ARHGAP44, LGALS3, DUSP10, HEY1, SESN3, TMEM88, DACT3, SOSTDC1, ENPP1, EMILIN1, EPHB2, DACT1, MYOC, ARG1, LMO3, RHOH, SHISA3, MMP9, DKK2, DKK3, SIGIRR, VSNL1, GPR161, CD109, DDIT4, ROR2, ATF3, KANK2, NDRG4, PRKAA2, LRP4, SRI, HIF1A, DLL4, SOCS3, PRDM16, GPC3, SLIT3, EGR1, RPH3AL, INHBB, IGF1, PARP14, MEIS3, P2RX7, PDE3A, ACKR3, CTNNB1, FB…
GO:0001822~kidney development	19	0.00410332	KANK2, EGR1, WNT2B, OSR1, GREB1L, LRP4, MMP9, BMP6, AQP1, PYGO1, ACTA2, SIX4, ADAMTS1, GPC3, PLCE1, CTNNB1, GCNT3, HOXB7, FGFR1
GO:0001655~urogenital system development	21	0.00426361	KANK2, EGR1, WNT2B, OSR1, SERPINF1, GREB1L, LRP4, MMP9, BMP6, AQP1, PYGO1, ACTA2, SIX4, ADAMTS1, GPC3, PLCE1, CTNNB1, GCNT3, EPHB2, HOXB7, FGFR1
GO:0006829~zinc II ion transport	5	0.00432657	SLC30A7, SLC39A10, SLC39A8, SLC30A1, MT3
GO:0016101~diterpenoid metabolic process	7	0.0043326	LOC101119706, LOC101104703, RARRES2, CYP1A1, RDH5, BCO2, LOC101103439
GO:0035556~intracellular signal transduction	97	0.00455308	DGKG, RB1, SERPINE2, CIB1, AQP1, ICAM1, ARHGAP44, SESN3, PLCE1, EPHB2, PPP1R16B, PRKCB, LMO3, RPS6, NSMCE1, ATP1B1, MTURN, EDAR, AKIP1, DDIT4, ROR2, SIK2, PRKD1, CARD11, ATF3, DGKH, LOC101119706, NDRG4, ARHGEF25, RASGRP1, HIF1A, LOC101112639, SOCS3, RRAS, IGFBP6, DMPK, STAC, PARP14, MT3, SELP, CCDC88A, COL1A2, RCAN2, PDE3A, RGL3, LAT, FGFR1, DOCK3, RASGRF2, MAST1, ATP2A3, BRCA2, EDA2R, TMEM100, C…
GO:0003008~system process	64	0.00471641	TENM4, SERPINE2, SLC7A11, AQP5, AQP1, TMEM100, C1QTNF1, GJA5, ANXA6, EPHB2, B2M, PLS1, MYOC, ACTN2, GAA, PGAM2, TMOD2, TNFRSF1B, ATP1B1, ADRA2B, TMEM150C, ACTA2, DDAH1, KCNQ4, DSC2, TNFRSF21, ATP6V1B1, NDRG4, KCNE3, PDE1B, COL11A2, STC1, SLC1A4, SRI, NPAS1, HIF1A, KNG1, NCALD, RDH12, CALD1, NDN, GCNT3, TNNI3, LRIG2, GPR155, PDZD7, NTRK2, DMPK, MCAM, INHBB, MEIS2, BMP6, SLURP1, COL1A1, P2RX7, LOC1…
GO:0042110~T cell activation	25	0.00480491	FGL2, RASGRP1, ICAM1, LOC101112639, DLL4, LGALS3, DUSP10, B2M, NKX2-3, PLA2G2F, EGR1, RSAD2, ARG1, IGFBP2, RPS6, RPL22, RHOH, TNFRSF1B, FOXN1, VAV1, P2RX7, GPAM, CTNNB1, CARD11, TNFRSF21
GO:0003333~amino acid transmembrane transport	6	0.00481803	SLC36A1, SLC7A5, OSR1, SLC1A4, SLC7A11, SLC38A5
GO:0002062~chondrocyte differentiation	10	0.00482337	ACAN, WNT2B, EFEMP1, OSR1, COL11A2, CTNNB1, PTH1R, PTHLH, FGFR1, ADAMTS7
GO:0022603~regulation of anatomical structure morphogenesis	44	0.00494792	LOC101119706, WNT2B, TENM4, SEMA3G, LRP4, CIB1, HIF1A, THBS4, AQP1, ARHGAP44, TMEM100, DLL4, FGF7, SIX4, RRAS, ADAMTS1, C3AR1, ENPP2, GPC3, EMILIN1, EPHB2, PPP1R16B, ANGPT2, MYOC, PRKCB, SERPINF1, OSR1, CELA1, TNFRSF1B, MT3, CLDN3, COL5A1, ADCK1, RHOJ, CTNNB1, PLEKHO1, PKN1, CAMK1, ROR2, HOXB7, TLR3, RAPGEF3, LIMS2, FGFR1
GO:0009611~response to wounding	26	0.00495067	SERPINE2, PROS1, DYSF, F13A1, WFDC1, SLC7A11, HIF1A, KNG1, AQP1, THBD, C1QTNF1, DUSP10, DPYSL3, LRIG2, EPHB2, MCAM, TFPI2, INHBB, ADRA2B, RGMA, SELP, CLDN3, COL5A1, MMRN1, CD109, SERPING1
GO:0090183~regulation of kidney development	7	0.00498395	EGR1, WNT2B, SIX4, OSR1, CTNNB1, HOXB7, MMP9
GO:0030855~epithelial cell differentiation	31	0.0052466	TAGLN, DLX3, TGFB1I1, STC1, ABCA12, HIF1A, FSTL1, ICAM1, TMEM100, LGALS3, ADAMTSL4, PDZD7, PLS1, CERS3, PPP1R16B, KRT4, OSR1, ATRX, KRT10, FOXN1, MMP9, BMP6, ACTA2, CLDN3, ELF3, CD109, CTNNB1, VIM, RAPGEF3, FGFR1, HOXB5
GO:0008202~steroid metabolic process	17	0.00531509	LOC101119706, EGR1, HMGCS1, ABCA5, CYP24, AKR1D1, MT3, CLCN2, BMP6, TM7SF2, CYP1A1, RDH5, GNB3, DHCR7, ACAA1, SLC27A2, FGFR1
GO:0061041~regulation of wound healing	12	0.00531604	SELP, THBD, CLDN3, C1QTNF1, DUSP10, SERPINE2, PROS1, CD109, SERPING1, WFDC1, EPHB2, KNG1
GO:0045596~negative regulation of cell differentiation	34	0.00541101	RB1, TGFB1I1, FGL2, SEMA3G, LRP4, CIB1, PTHLH, EFEMP1, SIX4, TP53INP1, SPOCK1, DACT3, ENPP1, SOSTDC1, LRIG2, EPHB2, B2M, ADAMTS7, ABCA5, OSR1, IGF2, NRG1, HOOK3, USF3, MMP9, MT3, MEIS2, LOC101112606, RGMA, COL5A1, CTNNB1, PI16, VIM, FBN1
GO:0001666~response to hypoxia	13	0.00547106	EGR1, NOS2, TGFB3, PLAT, MT3, HIF1A, CBFA2T3, AQP1, CLDN3, DDAH1, FAM162A, UCP2, DDIT4
GO:0055085~transmembrane transport	38	0.00552283	KCNG3, KCNE3, KCNC3, FHL1, DYSF, SLC1A4, KCNA5, SLC7A11, SRI, AQP1, REM1, GJA5, SLC39A8, SLC25A21, CCR5, EPHB2, GPR155, SLC38A5, SLC36A1, SCARA5, KCNJ8, ACTN2, OSR1, KCNJ15, CACNA2D2, SLC39A10, HSPA2, ATP1B1, MMP9, GEM, P2RX7, ANO1, SLC7A5, SLCO3A1, KCNQ4, PRKD1, HCN2, ATP6V1B1
GO:0002064~epithelial cell development	16	0.005547	PPP1R16B, ATRX, STC1, ABCA12, HIF1A, BMP6, ICAM1, ACTA2, CLDN3, ADAMTSL4, CTNNB1, VIM, PDZD7, RAPGEF3, FGFR1, PLS1
GO:0036293~response to decreased oxygen levels	13	0.00585044	EGR1, NOS2, TGFB3, PLAT, MT3, HIF1A, CBFA2T3, AQP1, CLDN3, DDAH1, FAM162A, UCP2, DDIT4
GO:0040011~locomotion	72	0.00588035	DYSF, CIB1, CLEC14A, PLAT, ICAM1, LOXL2, ROBO1, AQP1, LGALS3, FGF7, DUSP10, SIX4, RPS19, ADAMTS1, DPYSL3, ENPP2, C3AR1, EMILIN1, CCR5, EPHB2, MYOC, DDX58, ITGA2, SPNS2, NRG1, MMP9, VAV1, CLDN3, NAV3, RHOJ, PLEKHO1, ROR2, KANK2, CAMK2B, LOC101119706, NDRG4, CATSPER4, STC1, CFAP206, DPCD, HIF1A, FSTL1, THBS4, DLL4, RRAS, TP53INP1, S1PR1, NDN, SLIT3, LOC106990281, LRIG2, IGFBP6, NKX2-3, JAM3, NTRK2,…
GO:0010977~negative regulation of neuron projection development	10	0.0062741	SEMA3G, SPOCK1, LRP4, CIB1, VIM, LRIG2, EPHB2, MT3, B2M, RGMA
GO:0072001~renal system development	19	0.00637823	KANK2, EGR1, WNT2B, OSR1, GREB1L, LRP4, MMP9, BMP6, AQP1, PYGO1, ACTA2, SIX4, ADAMTS1, GPC3, PLCE1, CTNNB1, GCNT3, HOXB7, FGFR1
GO:0023051~regulation of signaling	119	0.00648442	DGKG, RB1, SERPINE2, CLSTN3, SLA, CIB1, ABCA12, ICAM1, ARHGAP44, LGALS3, SESN3, TMEM88, RGS1, FAM162A, GJA5, PLCE1, ENPP1, EPHB2, PPP1R16B, RSAD2, PRKCB, LMO3, IGFBP2, TMOD2, RPL22, CACNA2D2, SHISA3, DKK2, MTURN, DKK3, SIGIRR, EDAR, PREPL, CD109, GPR161, AKIP1, DDIT4, ROR2, CARD11, ATF3, LOC101119706, NDRG4, ARHGEF25, RASGRP1, HIF1A, LOC101112639, SOCS3, SCUBE1, RRAS, PRDM16, IGFBP6, ZNF423, EGR1…
GO:0070228~regulation of lymphocyte apoptotic process	7	0.00649794	P2RX7, LGALS3, LOC101122351, GPAM, TSC22D3, SLC39A10, HIF1A
GO:0048598~embryonic morphogenesis	32	0.00659475	TENM4, TGFB1I1, LRP4, HIF1A, DLL4, SOCS3, EFEMP1, SIX4, MTHFD1L, GJA5, GPC3, EPHB2, PDZD7, PLS1, ITGA2, OSR1, RPS6, IGF2, MMP9, RGMA, COL5A1, MMP16, GJB6, KCNQ4, CTNNB1, ITGA7, ROR2, HOXB7, FGFR1, ATP6V1B1, HOXB5, FBN1
GO:0005978~glycogen biosynthetic process	6	0.00669921	C1QTNF2, PPP1R3C, AGL, ENPP1, IGF1, GYG1
GO:0042060~wound healing	22	0.00671417	SERPINE2, MCAM, PROS1, TFPI2, DYSF, F13A1, WFDC1, SLC7A11, ADRA2B, HIF1A, KNG1, AQP1, SELP, THBD, DUSP10, CLDN3, C1QTNF1, COL5A1, MMRN1, CD109, SERPING1, EPHB2
GO:0010646~regulation of cell communication	118	0.0069489	DGKG, RB1, SERPINE2, CLSTN3, SLA, CIB1, ABCA12, ICAM1, ARHGAP44, LGALS3, SESN3, TMEM88, RGS1, FAM162A, GJA5, PLCE1, ENPP1, EPHB2, PPP1R16B, RSAD2, PRKCB, LMO3, IGFBP2, TMOD2, RPL22, CACNA2D2, SHISA3, DKK2, MTURN, DKK3, SIGIRR, EDAR, PREPL, CD109, GPR161, AKIP1, DDIT4, ROR2, CARD11, ATF3, LOC101119706, NDRG4, ARHGEF25, RASGRP1, HIF1A, LOC101112639, SOCS3, SCUBE1, RRAS, PRDM16, IGFBP6, ZNF423, EGR1…
GO:0090596~sensory organ morphogenesis	18	0.00715689	NTRK2, OSR1, AQP5, HIF1A, AQP1, EFEMP1, COL5A1, SIX4, GJB6, CTNNB1, KCNQ4, ROR2, EPHB2, PDZD7, ATP6V1B1, FGFR1, FBN1, PLS1
GO:0044264~cellular polysaccharide metabolic process	9	0.0071629	C1QTNF2, PPP1R3C, PPP1R3B, GAA, AGL, ENPP1, PYGM, IGF1, GYG1
GO:0007423~sensory organ development	30	0.00723103	LOC101119706, SMARCD3, BNC2, AQP5, CLCN2, CHRDL1, HIF1A, AQP1, DLL4, EFEMP1, SIX4, PRDM16, EPHB2, PDZD7, PLS1, NTRK2, OSR1, MEIS2, BMP6, COL5A1, GJB6, RHOJ, KCNQ4, CTNNB1, ROR2, VIM, FGFR1, ATP6V1B1, FBN1, C1QC
GO:0016052~carbohydrate catabolic process	11	0.00734066	P2RX7, PFKFB2, GK, PPP1R3B, GAA, AGL, PGAM2, DDIT4, PYGM, HIF1A, CBFA2T3
GO:1901698~response to nitrogen compound	32	0.00747533	PDE1B, CIB2, LOC101102194, ICAM1, AQP1, SOCS3, SESN3, PDK4, ENPP1, B2M, EGR1, NTRK2, KCNJ8, ACTN2, DDX58, VPS13C, RARRES2, IGFBP3, IGFBP2, ATRX, INHBB, MMP9, MT3, MAPK13, COL1A1, P2RX7, COL1A2, PDE3A, VIM, HCN2, TLR3, RAPGEF3
GO:0007265~Ras protein signal transduction	18	0.00750819	KANK2, RB1, ARHGEF10, MYOC, ARHGEF25, RASGRF2, NRG1, AIF1, RAB33B, ARHGAP44, CYTH4, MRAS, COL1A2, RHOJ, PLCE1, EPHB2, LAT, RAPGEF3
GO:0097435~supramolecular fiber organization	34	0.00756553	RB1, LOC101119706, TNXB, SPEF1, COL11A2, DPT, CIB1, AIF1, ARHGAP6, LOXL2, ACAN, PDLIM3, SIX4, DPYSL3, EMILIN1, B2M, PLS1, ARHGEF10, MYOC, ACTN2, TGFB3, TMOD2, HOOK3, COL1A1, MFAP5, CCDC88A, TPPP3, COL1A2, COL5A1, NAV3, ESAM, VIM, FMOD, RAPGEF3
GO:0030097~hemopoiesis	40	0.00764119	RB1, AGPAT5, WNT2B, PDE1B, FGL2, CIB1, BRCA2, RASGRP1, IKZF3, HIF1A, LOC101112639, DLL4, DUSP10, RRAS, RPS19, GPC3, TSPAN2, B2M, NKX2-3, EGR1, RSAD2, RPS6, RPL22, RHOH, FOXN1, MEIS2, CBFA2T3, EML1, MTURN, VAV1, LOC101112606, MFAP5, PYGO1, CD109, LY6D, CTNNB1, LOC101117971, HOXB7, CARD11, FBN1
GO:0040012~regulation of locomotion	44	0.00768063	CAMK2B, LOC101119706, NDRG4, DYSF, STC1, CIB1, CFAP206, HIF1A, THBS4, ICAM1, AQP1, DLL4, LGALS3, FGF7, DUSP10, RRAS, ADAMTS1, DPYSL3, TP53INP1, C3AR1, ENPP2, EMILIN1, LRIG2, EPHB2, JAM3, ANGPT2, MYOC, DDX58, RARRES2, NRG1, PODN, MMP9, SLURP1, COL1A1, SELP, IGSF10, CLDN3, NAV3, DNAJA4, RHOJ, PKN1, LOC101117971, ROR2, FGFR1
GO:0009250~glucan biosynthetic process	6	0.00780963	C1QTNF2, PPP1R3C, AGL, ENPP1, IGF1, GYG1
GO:0098662~inorganic cation transmembrane transport	19	0.00803058	KCNE3, SCARA5, KCNJ8, ACTN2, OSR1, FHL1, DYSF, SLC39A10, SRI, HSPA2, ATP1B1, GEM, P2RX7, REM1, SLC39A8, PRKD1, CCR5, HCN2, ATP6V1B1
GO:0048468~cell development	81	0.00817824	RB1, DGKG, TENM4, WFIKKN1, SERPINE2, BNC1, DYSF, CIB1, PTH1R, BRCA2, ABCA12, ICAM1, ROBO1, ARHGAP44, GRIP1, DUSP10, SIX4, RPS19, ADAMTSL4, CRTAC1, DPYSL3, EPHB2, B2M, PLS1, PPP1R16B, ARHGEF10, MYOC, ACTN2, OSR1, SERPINF1, ATRX, RPS6, CACNA2D2, NRG1, TNFRSF1B, RGMA, ACTA2, PYGO1, CLDN3, BIN1, AKIP1, RAPGEF3, TNFRSF21, CAMK2B, C1QA, SMARCD3, CATSPER4, ICA1L, SEMA3G, LRP4, STC1, CFAP206, BHLHE23, HI…
GO:0006793~phosphorus metabolic process	104	0.00829765	DGKG, RB1, CIB1, ICAM1, FGF7, PPAT, PDK4, ENPP2, PLCE1, ENPP1, NUDT16, EPHB2, PPP1R16B, ACOT8, ENTPD3, LMO3, ATP1B1, MTURN, CLDN3, CD109, DDIT4, FAR1, ROR2, SIK2, PRKD1, LOC101104407, ATF3, DGKH, PFKFB2, NDRG4, HIF1A, ACACA, LOC101112639, SOCS3, NUAK1, INPP5A, RRAS, PIP5K1B, IGFBP6, BARD1, GFPT2, RARRES2, HSPA2, PARP14, MT3, BMP6, LACC1, CCDC88A, GNB3, ADA, LAT, FGFR1, PFAS, EDA2R, C1QTNF2, DUSP1…
GO:0051174~regulation of phosphorus metabolic process	63	0.00841613	RB1, CIB1, EDA2R, ICAM1, FGF7, C1QTNF2, C1QTNF1, DUSP10, ENPP2, PDK4, PLCE1, ENPP1, EMILIN1, EPHB2, DACT1, PPP1R16B, MYOC, LMO3, SLC39A10, NRG1, MMP9, CBFA2T3, MTURN, CLDN3, CD109, DDIT4, TLR3, RAPGEF3, ATF3, NDRG4, TNXB, LRP4, HIF1A, THBS4, FGD2, SOCS3, NUAK1, RRAS, BEND3, IGFBP6, BARD1, PPP1R14A, NTRK2, PLCL1, RARRES2, HSPA2, PARP14, MT3, BMP6, P2RX7, CCDC88A, LACC1, FABP3, FABP4, SLCO3A1, ACKR…
GO:0042063~gliogenesis	17	0.00841894	ARHGEF10, C1QA, NTRK2, TENM4, MYOC, SERPINE2, TRPC4, NRG1, TNFRSF1B, MT3, DUSP10, BIN1, CTNNB1, NDN, TSPAN2, VIM, TNFRSF21
GO:0006937~regulation of muscle contraction	11	0.00849809	SMTN, KCNE3, DMPK, GJA5, ANXA6, STC1, TNNI3, SRI, ATP1B1, ADRA2B, DSC2
GO:0007599~hemostasis	13	0.00858531	SERPINE2, PROS1, TFPI2, F13A1, SLC7A11, ADRA2B, KNG1, SELP, THBD, C1QTNF1, MMRN1, SERPING1, EPHB2
GO:0009628~response to abiotic stimulus	40	0.00869749	NDRG4, SERPINE2, PDE1B, DYSF, PLAT, SLC7A11, AQP5, BRCA2, HIF1A, AQP1, CASP7, FAM162A, UCP2, TP53INP1, EFHD1, PDZD7, APOBEC1, EGR1, NOS2, SCARA5, TGFB3, TSC22D3, HSPA2, MMP9, MT3, MEIS2, TMEM150C, CBFA2T3, CDC25A, MAPK13, COL1A1, P2RX7, ANO1, CLDN3, DDAH1, DNAJA4, DDIT4, PKN1, CERS1, TLR3
GO:0071363~cellular response to growth factor stimulus	30	0.00870045	WFIKKN1, TGFB1I1, LTBP4, CIB1, CHRDL1, HIF1A, TMEM100, DLL4, FGF7, CLEC3B, PRDM16, GPC3, NDN, SOSTDC1, EMILIN1, ZNF423, ADAMTS7, EGR1, PRKCB, TGFB3, MT3, BMP6, RGMA, COL1A2, CD109, PDE3A, CTNNB1, ROR2, FGFR1, FBN1
GO:2000106~regulation of leukocyte apoptotic process	8	0.00877947	P2RX7, LGALS3, LOC101122351, GPAM, TSC22D3, SLC39A10, SLC7A11, HIF1A
GO:0050878~regulation of body fluid levels	19	0.00878495	SERPINE2, PROS1, TFPI2, KRT1, F13A1, SLC7A11, AQP5, ABCA12, ADRA2B, HIF1A, KNG1, AQP1, SELP, THBD, C1QTNF1, MMRN1, SERPING1, EPHB2, ATP6V1B1
GO:0006928~movement of cell or subcellular component	78	0.00886753	SPEF1, DYSF, CIB1, CLEC14A, PLAT, ICAM1, LOXL2, ROBO1, AQP1, LGALS3, FGF7, DUSP10, SIX4, RPS19, ADAMTS1, GJA5, DPYSL3, ENPP2, C3AR1, EMILIN1, EPHB2, MYOC, DDX58, ITGA2, SPNS2, NRG1, MMP9, VAV1, CLDN3, NAV3, RHOJ, PLEKHO1, ROR2, DSC2, KANK2, CAMK2B, DNAH3, LOC101119706, NDRG4, KCNE3, CATSPER4, STC1, SRI, CFAP206, DPCD, RASGRP1, HIF1A, FSTL1, THBS4, DLL4, RRAS, BLOC1S1, TP53INP1, S1PR1, NDN, SLIT3,…
GO:0043029~T cell homeostasis	6	0.00904175	P2RX7, GPAM, TSC22D3, RPS6, SPNS2, FOXN1
GO:0010959~regulation of metal ion transport	18	0.00905477	DMPK, KCNE3, SERPINE2, ACTN2, OSR1, FHL1, DYSF, STC1, SRI, HSPA2, ATP1B1, GEM, P2RX7, REM1, LGALS3, PRKD1, LOC101117971, B2M
GO:0050680~negative regulation of epithelial cell proliferation	11	0.00912691	DLL4, RB1, DUSP10, KRT4, SERPINF1, CD109, GPC3, BRCA2, B2M, SLURP1, LIMS2
GO:0050807~regulation of synapse organization	11	0.00912691	NTRK2, SIX4, DMPK, CLSTN3, AMIGO2, SLITRK5, LRP4, SLC7A11, CAMK1, EPHB2, COLQ
GO:0055117~regulation of cardiac muscle contraction	7	0.00935763	SMTN, KCNE3, GJA5, STC1, SRI, ATP1B1, DSC2
GO:0007417~central nervous system development	38	0.00937132	VIT, C1QA, WNT2B, TENM4, SERPINE2, MAST1, SLC7A11, BRCA2, DPCD, HIF1A, AQP1, DLL4, DUSP10, CRTAC1, S1PR1, NDN, SLITRK5, TSPAN2, ZNF423, EPHB2, B2M, NTRK2, TRPC4, ATRX, NRG1, HOOK3, TNFRSF1B, SMARCA1, MT3, EML1, LOC101104703, CLDN3, BIN1, FABP7, C1H21ORF91, CTNNB1, VIM, FGFR1
GO:0050670~regulation of lymphocyte proliferation	14	0.00938073	PLA2G2F, ARG1, IGFBP2, SLC39A10, TNFRSF1B, IKZF3, LOC101112639, LGALS3, GPAM, CTNNB1, PKN1, EPHB2, TNFRSF21, CARD11
GO:0090257~regulation of muscle system process	13	0.00969036	DMPK, KCNE3, STC1, SRI, TNFRSF1B, ATP1B1, ADRA2B, SMTN, GJA5, ANXA6, TNNI3, PI16, DSC2
GO:0002520~immune system development	43	0.00971835	RB1, AGPAT5, WNT2B, PDE1B, FGL2, CIB1, BRCA2, RASGRP1, IKZF3, HIF1A, LOC101112639, DLL4, DUSP10, SIX4, RRAS, RPS19, GPC3, TSPAN2, B2M, NKX2-3, EGR1, RSAD2, RPS6, SPNS2, RPL22, RHOH, FOXN1, MEIS2, CBFA2T3, EML1, MTURN, VAV1, LOC101112606, MFAP5, PYGO1, CD109, LY6D, CTNNB1, PKN1, LOC101117971, HOXB7, CARD11, FBN1
GO:0050767~regulation of neurogenesis	33	0.00978517	CAMK2B, DGKG, SMARCD3, TENM4, SERPINE2, SEMA3G, LRP4, CIB1, HIF1A, ARHGAP44, DLL4, DPYSL3, SPOCK1, LRIG2, EPHB2, B2M, NTRK2, SERPINF1, NRG1, HOOK3, TNFRSF1B, MT3, BMP6, RGMA, IGSF10, CCDC88A, BIN1, C1H21ORF91, CTNNB1, CAMK1, VIM, TNFRSF21, FGFR1
GO:0050803~regulation of synapse structure or activity	11	0.00979073	NTRK2, SIX4, DMPK, CLSTN3, AMIGO2, SLITRK5, LRP4, SLC7A11, CAMK1, EPHB2, COLQ
GO:0045766~positive regulation of angiogenesis	12	0.00985121	LOC101119706, PPP1R16B, RRAS, PRKCB, RHOJ, C3AR1, CELA1, CIB1, HIF1A, TLR3, RAPGEF3, AQP1
GO:0044275~cellular carbohydrate catabolic process	5	0.0100272	GK, PPP1R3B, GAA, AGL, PYGM
GO:0015718~monocarboxylic acid transport	10	0.0101587	P2RX7, PLA2G2F, FABP3, NOS2, SLCO3A1, TRPC4, SLC27A6, PLIN2, SLC27A2, SLC38A5
GO:0042552~myelination	9	0.010198	ARHGEF10, NTRK2, TENM4, MYOC, ACER3, TSPAN2, NRG1, TNFRSF1B, TNFRSF21
GO:0001775~cell activation	41	0.0102774	C1QA, SERPINE2, FGL2, DYSF, SLC7A11, RASGRP1, IKZF3, ICAM1, LOC101112639, DLL4, LGALS3, C1QTNF1, DUSP10, EMILIN1, EPHB2, B2M, NKX2-3, PLA2G2F, EGR1, RSAD2, PRKCB, ARG1, IGFBP2, RPS6, RPL22, RHOH, SLC39A10, TNFRSF1B, FOXN1, ADRA2B, VAV1, TLR1, P2RX7, SELP, GPAM, LY6D, CTNNB1, PKN1, LAT, CARD11, TNFRSF21
GO:0050817~coagulation	13	0.0102827	SERPINE2, PROS1, TFPI2, F13A1, SLC7A11, ADRA2B, KNG1, SELP, THBD, C1QTNF1, MMRN1, SERPING1, EPHB2
GO:0006970~response to osmotic stress	7	0.0104837	TSC22D3, DYSF, EFHD1, PKN1, AQP5, AQP1, MAPK13
GO:0032944~regulation of mononuclear cell proliferation	14	0.0104851	PLA2G2F, ARG1, IGFBP2, SLC39A10, TNFRSF1B, IKZF3, LOC101112639, LGALS3, GPAM, CTNNB1, PKN1, EPHB2, TNFRSF21, CARD11
GO:2000697~negative regulation of epithelial cell differentiation involved in kidney development	3	0.0107994	OSR1, CTNNB1, MMP9
GO:0006527~arginine catabolic process	3	0.0107994	NOS2, DDAH1, DDAH2
GO:0008610~lipid biosynthetic process	29	0.0109004	DGKG, PRKAA2, AKR1D1, CLCN2, ACACA, TM7SF2, FADS3, PDK4, PLCE1, PIP5K1B, CERS3, CERS4, EGR1, ELOVL4, HMGCS1, ELOVL6, BMP6, P2RX7, FABP3, GPAM, SCD, ACER3, CYP1A1, FAR1, DHCR7, SLC27A2, CERS1, ST6GALNAC6, DGKH
GO:0070482~response to oxygen levels	13	0.0109028	EGR1, NOS2, TGFB3, PLAT, MT3, HIF1A, CBFA2T3, AQP1, CLDN3, DDAH1, FAM162A, UCP2, DDIT4
GO:0098656~anion transmembrane transport	9	0.0110867	SLC36A1, SLC7A5, ANO1, OSR1, SLC25A21, SLC1A4, SLC39A8, SLC7A11, SLC38A5
GO:0098660~inorganic ion transmembrane transport	20	0.0112227	KCNE3, SCARA5, KCNJ8, ACTN2, OSR1, FHL1, DYSF, SLC39A10, SRI, HSPA2, ATP1B1, GEM, P2RX7, ANO1, REM1, SLC39A8, PRKD1, CCR5, HCN2, ATP6V1B1
GO:0019220~regulation of phosphate metabolic process	62	0.0112376	RB1, CIB1, EDA2R, ICAM1, FGF7, C1QTNF2, C1QTNF1, DUSP10, ENPP2, PLCE1, ENPP1, EMILIN1, EPHB2, DACT1, PPP1R16B, MYOC, LMO3, SLC39A10, NRG1, MMP9, CBFA2T3, MTURN, CLDN3, CD109, DDIT4, TLR3, RAPGEF3, ATF3, NDRG4, TNXB, LRP4, HIF1A, THBS4, FGD2, SOCS3, NUAK1, RRAS, BEND3, IGFBP6, BARD1, PPP1R14A, NTRK2, PLCL1, RARRES2, HSPA2, PARP14, MT3, BMP6, P2RX7, CCDC88A, LACC1, FABP3, FABP4, SLCO3A1, ACKR3, CTN…
GO:0046649~lymphocyte activation	32	0.0116672	FGL2, RASGRP1, IKZF3, ICAM1, LOC101112639, DLL4, LGALS3, DUSP10, EPHB2, B2M, NKX2-3, PLA2G2F, EGR1, RSAD2, PRKCB, ARG1, IGFBP2, RPS6, RPL22, RHOH, SLC39A10, TNFRSF1B, FOXN1, VAV1, P2RX7, GPAM, LY6D, CTNNB1, PKN1, LAT, CARD11, TNFRSF21
GO:0030193~regulation of blood coagulation	8	0.0117188	SELP, THBD, C1QTNF1, SERPINE2, PROS1, SERPING1, EPHB2, KNG1
GO:0006942~regulation of striated muscle contraction	8	0.0117188	SMTN, KCNE3, DMPK, GJA5, STC1, SRI, ATP1B1, DSC2
GO:0032964~collagen biosynthetic process	5	0.0119665	COL1A1, COL5A1, TGFB3, EMILIN1, VIM
GO:0007272~ensheathment of neurons	9	0.0120313	ARHGEF10, NTRK2, TENM4, MYOC, ACER3, TSPAN2, NRG1, TNFRSF1B, TNFRSF21
GO:0008366~axon ensheathment	9	0.0120313	ARHGEF10, NTRK2, TENM4, MYOC, ACER3, TSPAN2, NRG1, TNFRSF1B, TNFRSF21
GO:0003012~muscle system process	19	0.0120698	MYOC, DMPK, KCNE3, ACTN2, GAA, PGAM2, STC1, SRI, TNFRSF1B, ATP1B1, ADRA2B, ACTA2, SMTN, CALD1, GJA5, ANXA6, TNNI3, PI16, DSC2
GO:0070848~response to growth factor	30	0.0127834	WFIKKN1, TGFB1I1, LTBP4, CIB1, CHRDL1, HIF1A, TMEM100, DLL4, FGF7, CLEC3B, PRDM16, GPC3, NDN, SOSTDC1, EMILIN1, ZNF423, ADAMTS7, EGR1, PRKCB, TGFB3, MT3, BMP6, RGMA, COL1A2, CD109, PDE3A, CTNNB1, ROR2, FGFR1, FBN1
GO:0006720~isoprenoid metabolic process	8	0.0128401	LOC101119706, LOC101104703, HMGCS1, RARRES2, CYP1A1, RDH5, BCO2, LOC101103439
GO:0009966~regulation of signal transduction	104	0.0129654	DGKG, RB1, SERPINE2, SLA, CIB1, ICAM1, ARHGAP44, LGALS3, SESN3, TMEM88, RGS1, FAM162A, PLCE1, ENPP1, EPHB2, PPP1R16B, RSAD2, PRKCB, LMO3, IGFBP2, TMOD2, SHISA3, DKK2, MTURN, DKK3, SIGIRR, EDAR, CD109, GPR161, AKIP1, DDIT4, ROR2, CARD11, ATF3, LOC101119706, NDRG4, ARHGEF25, RASGRP1, HIF1A, LOC101112639, SOCS3, SCUBE1, RRAS, PRDM16, IGFBP6, ZNF423, EGR1, DMPK, IGF1, PARP14, MT3, BMP6, COL1A1, SELP,…
GO:0070663~regulation of leukocyte proliferation	14	0.0129953	PLA2G2F, ARG1, IGFBP2, SLC39A10, TNFRSF1B, IKZF3, LOC101112639, LGALS3, GPAM, CTNNB1, PKN1, EPHB2, TNFRSF21, CARD11
GO:0098739~import across plasma membrane	7	0.013018	SLC36A1, KCNJ8, SLC1A4, SLC39A8, SLC7A11, ATP1B1, HCN2
GO:0051707~response to other organism	41	0.0131558	ODC1, FGL2, IKZF3, HIF1A, LOC101102194, IFI44L, AQP1, ADAMTS5, DUSP10, RPS19, RGS1, GPC3, HMCN1, CCR5, B2M, IL12RB2, BST-2B, LOC101112122, NOS2, RSAD2, DTX3L, KCNJ8, ARG1, DDX58, RARRES2, KRT8, TNFRSF1B, BMP6, ACTA2, TLR1, P2RX7, PLSCR1, FABP4, GPAM, DDIT4, PRKD1, VIM, TLR5, TLR3, LOC101110181, FKBP5
GO:0050673~epithelial cell proliferation	21	0.0133262	RB1, PPP1R16B, KRT4, OSR1, SERPINF1, DYSF, BRCA2, BMP6, SLURP1, THBS4, LOXL2, DLL4, FGF7, DUSP10, CD109, GPC3, CTNNB1, PRKD1, B2M, LIMS2, FGFR1
GO:0043207~response to external biotic stimulus	41	0.0133679	ODC1, FGL2, IKZF3, HIF1A, LOC101102194, IFI44L, AQP1, ADAMTS5, DUSP10, RPS19, RGS1, GPC3, HMCN1, CCR5, B2M, IL12RB2, BST-2B, LOC101112122, NOS2, RSAD2, DTX3L, KCNJ8, ARG1, DDX58, RARRES2, KRT8, TNFRSF1B, BMP6, ACTA2, TLR1, P2RX7, PLSCR1, FABP4, GPAM, DDIT4, PRKD1, VIM, TLR5, TLR3, LOC101110181, FKBP5
GO:0009886~post-embryonic animal morphogenesis	4	0.0136175	EFEMP1, ATRX, NKX2-3, FBN1
GO:1901385~regulation of voltage-gated calcium channel activity	4	0.0136175	REM1, DYSF, SRI, GEM
GO:0006941~striated muscle contraction	11	0.0136768	SMTN, KCNE3, DMPK, GAA, GJA5, PGAM2, STC1, TNNI3, SRI, ATP1B1, DSC2
GO:0046651~lymphocyte proliferation	16	0.0138487	PLA2G2F, ARG1, IGFBP2, RPS6, SLC39A10, TNFRSF1B, IKZF3, LOC101112639, P2RX7, LGALS3, GPAM, CTNNB1, PKN1, EPHB2, TNFRSF21, CARD11
GO:0030217~T cell differentiation	16	0.0138487	EGR1, RSAD2, RPL22, RPS6, FGL2, RHOH, RASGRP1, FOXN1, VAV1, LOC101112639, DLL4, DUSP10, CTNNB1, B2M, NKX2-3, CARD11
GO:1900046~regulation of hemostasis	8	0.0140364	SELP, THBD, C1QTNF1, SERPINE2, PROS1, SERPING1, EPHB2, KNG1
GO:0006639~acylglycerol metabolic process	9	0.0140961	APOBEC1, DGKG, AGPAT5, TNXB, GPAM, PLCE1, NKX2-3, LOC101115927, DGKH
GO:0043467~regulation of generation of precursor metabolites and energy	9	0.0140961	P2RX7, C1QTNF2, PPP1R3B, PRDM16, DDIT4, ENPP1, IGF1, HIF1A, CBFA2T3
GO:0086004~regulation of cardiac muscle cell contraction	5	0.0141305	KCNE3, GJA5, STC1, SRI, DSC2
GO:0032412~regulation of ion transmembrane transporter activity	12	0.0142303	REM1, KCNE3, ACTN2, OSR1, FHL1, DYSF, SRI, HSPA2, EPHB2, ATP1B1, MMP9, GEM
GO:0044262~cellular carbohydrate metabolic process	16	0.0145	GK, AGL, GAA, DYSF, PYGM, IGF1, CBFA2T3, C1QTNF2, C1QTNF1, PPP1R3C, PPP1R3B, DDIT4, PDK4, ENPP1, GNB3, GYG1
GO:0006816~calcium ion transport	17	0.0146396	TRPC4, PRKCB, ATP2A3, DYSF, STC1, SRI, HSPA2, ATP2C1, ATP1B1, GEM, P2RX7, REM1, LGALS3, ANXA6, PRKD1, LOC101117971, CCR5
GO:0048562~embryonic organ morphogenesis	18	0.0146464	OSR1, HIF1A, EFEMP1, MTHFD1L, MMP16, SIX4, GJB6, CTNNB1, KCNQ4, ROR2, EPHB2, HOXB7, PDZD7, ATP6V1B1, FGFR1, HOXB5, FBN1, PLS1
GO:0032943~mononuclear cell proliferation	16	0.0151748	PLA2G2F, ARG1, IGFBP2, RPS6, SLC39A10, TNFRSF1B, IKZF3, LOC101112639, P2RX7, LGALS3, GPAM, CTNNB1, PKN1, EPHB2, TNFRSF21, CARD11
GO:0005976~polysaccharide metabolic process	9	0.0152201	C1QTNF2, PPP1R3C, PPP1R3B, GAA, AGL, ENPP1, PYGM, IGF1, GYG1
GO:0007229~integrin-mediated signaling pathway	13	0.0152494	ITGA2, ADAM33, CIB2, CIB1, VAV1, ADAMTS5, ADAMTS15, ADAMTS1, ADAMTS19, ITGA7, LAT, LIMS2, ADAMTS7
GO:0030500~regulation of bone mineralization	8	0.0153104	P2RX7, SRGN, TGFB3, OSR1, S1PR1, LOC101117971, HIF1A, BMP6
GO:0046887~positive regulation of hormone secretion	8	0.0153104	ANO1, RPH3AL, C1QTNF1, VSNL1, INHBB, SRI, HIF1A, FGFR1
GO:0043269~regulation of ion transport	29	0.0155893	KCNG3, SERPINE2, KCNE3, KCNC3, FHL1, DYSF, STC1, KCNA5, SRI, REM1, LGALS3, GJA5, EPHB2, B2M, DMPK, KCNJ8, ACTN2, OSR1, KCNJ15, CACNA2D2, HSPA2, ATP1B1, MMP9, GEM, P2RX7, KCNQ4, PRKD1, LOC101117971, FGFR1
GO:0043588~skin development	16	0.0158736	CERS3, CDSN, KRT1, LRP4, KRT10, ABCA12, FOXN1, EDAR, COL1A1, FGF7, COL1A2, COL5A1, CD109, CTNNB1, SLITRK5, SOSTDC1
GO:0034765~regulation of ion transmembrane transport	22	0.0162285	KCNG3, KCNE3, KCNJ8, ACTN2, OSR1, KCNC3, FHL1, DYSF, KCNJ15, CACNA2D2, KCNA5, SRI, HSPA2, ATP1B1, MMP9, GEM, P2RX7, REM1, GJA5, KCNQ4, PRKD1, EPHB2
GO:0048568~embryonic organ development	24	0.0163328	RPL10, OSR1, RARRES2, KRT8, IGF2, HIF1A, SOCS3, EFEMP1, MTHFD1L, MMP16, SIX4, GJB6, GJA5, CTNNB1, KCNQ4, ROR2, EPHB2, HOXB7, PDZD7, ATP6V1B1, FGFR1, HOXB5, FBN1, PLS1
GO:0042325~regulation of phosphorylation	55	0.016385	RB1, CIB1, EDA2R, ICAM1, FGF7, C1QTNF2, C1QTNF1, DUSP10, ENPP2, PLCE1, ENPP1, EMILIN1, EPHB2, DACT1, MYOC, LMO3, NRG1, MMP9, CBFA2T3, MTURN, CLDN3, CD109, DDIT4, TLR3, RAPGEF3, ATF3, NDRG4, TNXB, LRP4, HIF1A, THBS4, FGD2, SOCS3, RRAS, IGFBP6, BARD1, PPP1R14A, NTRK2, PLCL1, RARRES2, HSPA2, PARP14, MT3, BMP6, P2RX7, CCDC88A, FABP4, SLCO3A1, ACKR3, CTNNB1, PKN1, CAMK1, LOC101117971, LAT, FGFR1
GO:0007159~leukocyte cell-cell adhesion	20	0.0164025	PLA2G2F, ARG1, IGFBP2, FGL2, RHOH, TNFRSF1B, RASGRP1, FOXN1, ASS1, ICAM1, LOC101112639, SELP, LGALS3, DUSP10, GPAM, CTNNB1, SLC39A8, TNFRSF21, LAT, CARD11
GO:0006638~neutral lipid metabolic process	9	0.0164076	APOBEC1, DGKG, AGPAT5, TNXB, GPAM, PLCE1, NKX2-3, LOC101115927, DGKH
GO:0035384~thioester biosynthetic process	5	0.0165273	ELOVL4, PDK4, ELOVL6, ACSS1, ACACA
GO:0071616~acyl-CoA biosynthetic process	5	0.0165273	ELOVL4, PDK4, ELOVL6, ACSS1, ACACA
GO:0042471~ear morphogenesis	10	0.0167122	SIX4, GJB6, OSR1, KCNQ4, ROR2, EPHB2, PDZD7, FGFR1, PLS1, ATP6V1B1
GO:0007178~transmembrane receptor protein serine/threonine kinase signaling pathway	20	0.0170866	EGR1, WFIKKN1, TGFB3, TGFB1I1, LTBP4, INHBB, CHRDL1, BMP6, RGMA, TMEM100, COL1A2, CD109, PRDM16, GPC3, SOSTDC1, EMILIN1, VIM, ROR2, ZNF423, FBN1
GO:0009143~nucleoside triphosphate catabolic process	4	0.0171367	ENTPD3, ENPP1, NUDT16, SMPDL3A
GO:0046886~positive regulation of hormone biosynthetic process	3	0.0174797	EGR1, HIF1A, BMP6
GO:0006924~activation-induced cell death of T cells	3	0.0174797	GPAM, TSC22D3, RPS6
GO:0000052~citrulline metabolic process	3	0.0174797	DDAH1, DDAH2, ASS1
GO:0002521~leukocyte differentiation	27	0.0179869	RB1, PDE1B, FGL2, RASGRP1, IKZF3, LOC101112639, DLL4, DUSP10, RRAS, GPC3, TSPAN2, B2M, NKX2-3, EGR1, RSAD2, RPS6, RPL22, RHOH, FOXN1, CBFA2T3, VAV1, CD109, LY6D, CTNNB1, LOC101117971, CARD11, FBN1
GO:0016042~lipid catabolic process	19	0.0180059	PLA2G2F, LOC101119706, PLA2G4D, CYP24, PLCL1, AKR1D1, MT3, LOC101115927, LOC101104703, PLCB4, ACER3, ENPP2, PLCE1, BCO2, ACAA1, SLC27A2, LOC101103439, SMPDL3A, PNLIPRP3
GO:0050818~regulation of coagulation	8	0.0181011	SELP, THBD, C1QTNF1, SERPINE2, PROS1, SERPING1, EPHB2, KNG1
GO:0048709~oligodendrocyte differentiation	8	0.0181011	NTRK2, DUSP10, TENM4, TRPC4, CTNNB1, TSPAN2, NRG1, TNFRSF1B
GO:0008219~cell death	71	0.0181069	RB1, CNTFR, SPEF1, ATP2A3, CIB1, SLC7A11, BRCA2, IKZF3, ICAM1, AQP1, LGALS3, CASP7, LGALS1, SIX4, FAM162A, ADAMTSL4, RASSF6, PDK4, ANXA6, PHLDA1, CERS3, KLF11, PRKCB, OSR1, TSC22D3, RPS6, KRT8, SLC39A10, EMP3, TNFRSF1B, MMP9, RNF144B, PLSCR1, BIN1, DDIT4, CARD14, TLR3, CARD11, ATF3, TNFRSF21, KANK2, LOC101119706, C1QA, PRKAA2, RPL10, AMIGO2, HIF1A, FSTL1, SOCS3, CALHM2, TP53INP1, SLIT3, BID, BARD…
GO:0006468~protein phosphorylation	58	0.0181834	RB1, CIB1, EDA2R, ICAM1, FGF7, C1QTNF2, C1QTNF1, DUSP10, ENPP2, PLCE1, ENPP1, EMILIN1, CCR5, EPHB2, DACT1, MYOC, LMO3, NRG1, MMP9, MTURN, CLDN3, CD109, ROR2, SIK2, PRKD1, TLR3, RAPGEF3, ATF3, CAMK2B, NDRG4, TNXB, LRP4, THBS4, LOC101112639, FGD2, SOCS3, RRAS, IGFBP6, IL12RB2, NTRK2, PLCL1, RARRES2, HSPA2, PARP14, MT3, BMP6, MAPK13, P2RX7, CCDC88A, FABP4, SLCO3A1, ACKR3, CTNNB1, PKN1, CAMK1, LOC101…
GO:0072006~nephron development	11	0.0186174	ACTA2, EGR1, WNT2B, SIX4, OSR1, GREB1L, GPC3, PLCE1, CTNNB1, HOXB7, AQP1
GO:0022898~regulation of transmembrane transporter activity	12	0.018887	REM1, KCNE3, ACTN2, OSR1, FHL1, DYSF, SRI, HSPA2, EPHB2, ATP1B1, MMP9, GEM
GO:0010721~negative regulation of cell development	16	0.0189194	SEMA3G, LRP4, CIB1, NRG1, HOOK3, MT3, PTHLH, RGMA, CTNNB1, SPOCK1, PI16, VIM, LRIG2, EPHB2, B2M, FBN1
GO:0070232~regulation of T cell apoptotic process	5	0.0191636	LGALS3, LOC101122351, GPAM, TSC22D3, HIF1A
GO:1905314~semi-lunar valve development	5	0.0191636	RB1, GJA5, SLIT3, EMILIN1, TNFRSF1B
GO:0032350~regulation of hormone metabolic process	5	0.0191636	EGR1, GNB3, HIF1A, CLCN2, BMP6
GO:1903115~regulation of actin filament-based movement	5	0.0191636	KCNE3, GJA5, STC1, SRI, DSC2
GO:1901019~regulation of calcium ion transmembrane transporter activity	6	0.0193116	REM1, DYSF, SRI, HSPA2, ATP1B1, GEM
GO:0009749~response to glucose	8	0.0196225	ANO1, EGR1, PRKAA2, VSNL1, GPAM, SRI, HIF1A, ICAM1
GO:0060485~mesenchyme development	15	0.0196724	BNC2, TGFB3, OSR1, TGFB1I1, USF3, HIF1A, LOXL2, TMEM100, ACTA2, COL1A1, LOC101104703, SIX4, DACT3, CTNNB1, FGFR1
GO:0006631~fatty acid metabolic process	18	0.0197607	PLA2G2F, LOC101119706, TNXB, ELOVL4, ELOVL6, ACACA, FADS3, C1QTNF2, FABP3, FABP4, GPAM, SCD, CYP1A1, PDK4, ACAA1, SLC27A2, LOC101104407, ATP6V1B1
GO:0006732~coenzyme metabolic process	18	0.0197607	PFKFB2, ACOT8, HMGCS1, ELOVL4, PGAM2, ELOVL6, HIF1A, CBFA2T3, ACACA, P2RX7, MTHFD1L, GPAM, DDIT4, PDK4, FAR1, ACSS1, MOCS1, LOC101104407
GO:0012501~programmed cell death	67	0.0205569	RB1, CNTFR, ATP2A3, CIB1, SLC7A11, BRCA2, IKZF3, ICAM1, AQP1, LGALS3, CASP7, LGALS1, SIX4, FAM162A, ADAMTSL4, RASSF6, PDK4, ANXA6, PHLDA1, CERS3, KLF11, PRKCB, OSR1, TSC22D3, RPS6, KRT8, SLC39A10, TNFRSF1B, MMP9, RNF144B, PLSCR1, BIN1, DDIT4, CARD14, TLR3, CARD11, ATF3, TNFRSF21, KANK2, LOC101119706, PRKAA2, RPL10, AMIGO2, HIF1A, FSTL1, SOCS3, CALHM2, TP53INP1, SLIT3, BID, BARD1, GSDMC, EGR1, NTR…
GO:0010817~regulation of hormone levels	22	0.0206115	LOC101119706, EGR1, RPH3AL, NOS2, AKR1D1, LTBP4, INHBB, SRI, ABCA12, CLCN2, HIF1A, BMP6, AQP1, ANO1, LOC101104703, C1QTNF1, VSNL1, CYP1A1, CPE, GNB3, LOC101103439, FGFR1
GO:0022407~regulation of cell-cell adhesion	22	0.0206115	PLA2G2F, SERPINE2, ARG1, IGFBP2, FGL2, RHOH, ABCA12, TNFRSF1B, RASGRP1, FOXN1, BMP6, ASS1, LOC101112639, SELP, LGALS3, DUSP10, C1QTNF1, GPAM, CTNNB1, TNFRSF21, LAT, CARD11
GO:0051050~positive regulation of transport	33	0.0207505	FHL1, STC1, CIB1, SRI, ABCA12, ATP2C1, HIF1A, AQP1, LGALS3, C1QTNF2, C1QTNF1, GPC3, EPHB2, B2M, RPH3AL, ABCA5, ACTN2, TGFB3, INHBB, HSPA2, IGF1, ATP1B1, BMP6, P2RX7, ANO1, VSNL1, IL2RB, PRKD1, CAMK1, LOC101117971, NRDE2, RAPGEF3, FGFR1
GO:0019722~calcium-mediated signaling	11	0.0209219	SELP, DMPK, RCAN2, CIB1, NRG1, SRI, CCR5, ATP1B1, LAT, NCALD, LOC101112639
GO:0046885~regulation of hormone biosynthetic process	4	0.0211146	EGR1, HIF1A, CLCN2, BMP6
GO:0001570~vasculogenesis	7	0.0211649	TMEM100, NTRK2, RRAS, CTNNB1, ACKR3, TNNI3, HDAC7
GO:0034284~response to monosaccharide	8	0.0212311	ANO1, EGR1, PRKAA2, VSNL1, GPAM, SRI, HIF1A, ICAM1
GO:0009746~response to hexose	8	0.0212311	ANO1, EGR1, PRKAA2, VSNL1, GPAM, SRI, HIF1A, ICAM1
GO:1901699~cellular response to nitrogen compound	25	0.0214629	CIB2, LOC101102194, ICAM1, AQP1, SOCS3, SESN3, PDK4, ENPP1, B2M, EGR1, NTRK2, ACTN2, DDX58, RARRES2, ATRX, INHBB, MT3, MAPK13, COL1A1, P2RX7, COL1A2, PDE3A, VIM, HCN2, RAPGEF3
GO:0031345~negative regulation of cell projection organization	10	0.0216197	SEMA3G, SPOCK1, LRP4, CIB1, VIM, LRIG2, EPHB2, MT3, B2M, RGMA
GO:0032844~regulation of homeostatic process	20	0.0219404	MYOC, TSC22D3, ATRX, FHL1, SRI, SLC7A11, ABCA12, HIF1A, P2RX7, ANO1, HMBOX1, GPAM, VSNL1, GJA5, S1PR1, PDK4, CTNNB1, PRKD1, CCR5, B2M
GO:0034762~regulation of transmembrane transport	22	0.0220418	KCNG3, KCNE3, KCNJ8, ACTN2, OSR1, KCNC3, FHL1, DYSF, KCNJ15, CACNA2D2, KCNA5, SRI, HSPA2, ATP1B1, MMP9, GEM, P2RX7, REM1, GJA5, KCNQ4, PRKD1, EPHB2
GO:0061028~establishment of endothelial barrier	5	0.0220454	PPP1R16B, CLDN3, CTNNB1, RAPGEF3, ICAM1
GO:0048010~vascular endothelial growth factor receptor signaling pathway	5	0.0220454	PRKCB, EMILIN1, CLEC14A, MT3, HIF1A
GO:0070229~negative regulation of lymphocyte apoptotic process	5	0.0220454	LOC101122351, GPAM, TSC22D3, SLC39A10, HIF1A
GO:0006109~regulation of carbohydrate metabolic process	11	0.022149	P2RX7, C1QTNF2, C1QTNF1, PPP1R3B, DDIT4, PDK4, GNB3, ENPP1, IGF1, HIF1A, CBFA2T3
GO:0001932~regulation of protein phosphorylation	50	0.022354	RB1, CIB1, EDA2R, ICAM1, FGF7, C1QTNF2, C1QTNF1, DUSP10, ENPP2, PLCE1, ENPP1, EMILIN1, EPHB2, DACT1, MYOC, LMO3, NRG1, MMP9, MTURN, CLDN3, CD109, TLR3, RAPGEF3, ATF3, NDRG4, TNXB, LRP4, THBS4, FGD2, SOCS3, RRAS, IGFBP6, NTRK2, PLCL1, RARRES2, HSPA2, PARP14, MT3, BMP6, P2RX7, CCDC88A, FABP4, SLCO3A1, ACKR3, CTNNB1, PKN1, CAMK1, LOC101117971, LAT, FGFR1
GO:0051961~negative regulation of nervous system development	15	0.0224557	SEMA3G, LRP4, CIB1, NRG1, HOOK3, MT3, RGMA, GPR161, CTNNB1, SPOCK1, VIM, LRIG2, EPHB2, B2M, TNFRSF21
GO:0030336~negative regulation of cell migration	15	0.0224557	LOC101119706, NDRG4, ANGPT2, STC1, NRG1, PODN, SLURP1, DLL4, DUSP10, CLDN3, NAV3, RRAS, DNAJA4, TP53INP1, EMILIN1
GO:0010243~response to organonitrogen compound	26	0.02248	PDE1B, CIB2, ICAM1, AQP1, SOCS3, SESN3, PDK4, ENPP1, B2M, EGR1, NTRK2, ACTN2, VPS13C, RARRES2, IGFBP3, IGFBP2, INHBB, MMP9, MAPK13, COL1A1, P2RX7, COL1A2, PDE3A, VIM, HCN2, RAPGEF3
GO:0002684~positive regulation of immune system process	40	0.0227957	RB1, C1QA, DYSF, RASGRP1, HIF1A, THBS4, ICAM1, LOC101112639, LGALS3, DUSP10, RPS19, LOC101122940, C3AR1, EPHB2, B2M, JAM3, RSAD2, PRKCB, ARG1, DDX58, RARRES2, IGFBP2, KRT1, RHOH, SLC39A10, MTURN, VAV1, TLR1, P2RX7, SELP, PLSCR1, GPAM, SERPING1, LOC101117971, CD247, TLR5, TLR3, CARD11, TNFRSF21, C1QC
GO:0015908~fatty acid transport	8	0.0229289	P2RX7, PLA2G2F, FABP3, NOS2, SLCO3A1, SLC27A6, PLIN2, SLC27A2
GO:1903037~regulation of leukocyte cell-cell adhesion	18	0.0230396	PLA2G2F, ARG1, IGFBP2, FGL2, RHOH, TNFRSF1B, RASGRP1, FOXN1, ASS1, LOC101112639, SELP, LGALS3, DUSP10, GPAM, CTNNB1, TNFRSF21, LAT, CARD11
GO:0051049~regulation of transport	62	0.0231681	KCNG3, SERPINE2, KCNC3, FHL1, DYSF, CIB1, SLC7A11, ABCA12, AQP1, LGALS3, C1QTNF2, C1QTNF1, GJA5, ENPP1, EPHB2, B2M, RSAD2, PRKCB, ACTN2, OSR1, CACNA2D2, YOD1, TNFRSF1B, ATP1B1, MMP9, GEM, ANO1, PLSCR1, PREPL, VSNL1, BIN1, KCNQ4, PRKD1, RAPGEF3, NDRG4, KCNE3, STC1, KCNA5, SRI, ATP2C1, HIF1A, REM1, GPC3, BARD1, RPH3AL, ABCA5, DMPK, KCNJ8, NOS2, TGFB3, KCNJ15, INHBB, HSPA2, IGF1, BMP6, P2RX7, IL2RB,…
GO:0000041~transition metal ion transport	9	0.023362	SLC30A7, STEAP4, HEPH, SCARA5, SLC39A10, SLC39A8, SLC30A1, MT3, B2M
GO:0048771~tissue remodeling	11	0.0234275	P2RX7, DLL4, ELF3, TGFB3, GJA5, S1PR1, PDK4, CTNNB1, CELA1, PTH1R, HIF1A
GO:0006936~muscle contraction	15	0.023446	DMPK, KCNE3, ACTN2, GAA, PGAM2, STC1, SRI, ATP1B1, ADRA2B, ACTA2, SMTN, CALD1, GJA5, TNNI3, DSC2
GO:0080134~regulation of response to stress	54	0.0237576	RB1, SERPINE2, TNFAIP6, PROS1, WFDC1, SLC7A11, EDA2R, THBD, C1QTNF1, DUSP10, SESN3, RPS19, LOC101122940, EFHD1, NUDT16, EPHB2, B2M, DACT1, RSAD2, DTX3L, ARG1, DDX58, VPS13C, KRT1, YOD1, MTURN, VAV1, RGMA, TLR1, PLSCR1, CLDN3, DDAH1, CD109, SERPING1, TLR5, TLR3, TNXB, FGL2, HIF1A, KNG1, LOC101102194, FGD2, SOCS3, NUAK1, FAM168A, LRIG2, NOS2, PARP14, SELP, LACC1, FABP4, ACKR3, CTNNB1, IL17B
GO:0032880~regulation of protein localization	35	0.0237906	RB1, PRKAA2, CLSTN3, LRP4, CIB1, SLC7A11, SRI, ABCA12, ATP2C1, HIF1A, LGALS3, SIX4, GJA5, DZIP1L, CEP72, LRIG2, PLS1, BARD1, RPH3AL, NOS2, RSAD2, DTX3L, ACTN2, TGFB3, YOD1, INHBB, BMP6, P2RX7, CCDC88A, ANO1, VSNL1, PRKD1, CAMK1, PKIG, RAPGEF3
GO:0030335~positive regulation of cell migration	24	0.0238702	MYOC, RARRES2, DYSF, CIB1, HIF1A, MMP9, THBS4, ICAM1, AQP1, SELP, COL1A1, LGALS3, FGF7, CLDN3, RRAS, ADAMTS1, RHOJ, C3AR1, ENPP2, LOC101117971, ROR2, EPHB2, FGFR1, JAM3
GO:0045685~regulation of glial cell differentiation	6	0.0239512	TENM4, SERPINE2, BIN1, CTNNB1, TNFRSF1B, TNFRSF21
GO:0043542~endothelial cell migration	13	0.0240774	LOC101119706, ANGPT2, STC1, CLEC14A, CIB1, HIF1A, FSTL1, LOXL2, DLL4, RRAS, DNAJA4, RHOJ, FGFR1
GO:0070661~leukocyte proliferation	16	0.0242975	PLA2G2F, ARG1, IGFBP2, RPS6, SLC39A10, TNFRSF1B, IKZF3, LOC101112639, P2RX7, LGALS3, GPAM, CTNNB1, PKN1, EPHB2, TNFRSF21, CARD11
GO:0007416~synapse assembly	10	0.0244273	NTRK2, SIX4, CLSTN3, LGI2, AMIGO2, SLITRK5, LRP4, NRG1, EPHB2, COLQ
GO:0048705~skeletal system morphogenesis	15	0.0244685	OSR1, COL11A2, STC1, BMP6, THBS3, P2RX7, COL1A1, ACAN, MTHFD1L, MMP16, SIX4, CTNNB1, ROR2, HOXB7, HOXB5
GO:0003006~developmental process involved in reproduction	31	0.0246505	CNTFR, WNT2B, DLX3, SERPINE2, BNC1, CATSPER4, ICA1L, GREB1L, CIB1, CFAP206, BRCA2, HIF1A, SOCS3, SIX4, ADAMTS1, DND1, SLIT3, SERPINF1, OSR1, ATRX, RPS6, KRT8, IGF2, HSPA2, LHFPL2, BMP6, PYGO1, TPPP3, PDE3A, CTNNB1, ROR2
GO:0071773~cellular response to BMP stimulus	11	0.0247585	TMEM100, EGR1, GPC3, SOSTDC1, ROR2, ZNF423, CHRDL1, BMP6, RGMA, FBN1, ADAMTS7
GO:0071772~response to BMP	11	0.0247585	TMEM100, EGR1, GPC3, SOSTDC1, ROR2, ZNF423, CHRDL1, BMP6, RGMA, FBN1, ADAMTS7
GO:0072171~mesonephric tubule morphogenesis	7	0.0252156	WNT2B, SIX4, OSR1, GREB1L, GPC3, CTNNB1, HOXB7
GO:0019932~second-messenger-mediated signaling	13	0.0252506	DMPK, CIB1, NRG1, SRI, ATP1B1, NCALD, AQP1, LOC101112639, SELP, RCAN2, PDE3A, CCR5, LAT
GO:1904396~regulation of neuromuscular junction development	3	0.0254661	SIX4, LRP4, COLQ
GO:1901842~negative regulation of high voltage-gated calcium channel activity	3	0.0254661	REM1, DYSF, GEM
GO:0030949~positive regulation of vascular endothelial growth factor receptor signaling pathway	3	0.0254661	PRKCB, MT3, HIF1A
GO:0044247~cellular polysaccharide catabolic process	3	0.0254661	GAA, AGL, PYGM
GO:0005980~glycogen catabolic process	3	0.0254661	GAA, AGL, PYGM
GO:0009251~glucan catabolic process	3	0.0254661	GAA, AGL, PYGM
GO:1901020~negative regulation of calcium ion transmembrane transporter activity	4	0.0255532	REM1, DYSF, SRI, GEM
GO:1900121~negative regulation of receptor binding	4	0.0255532	CRTAC1, ATP2A3, B2M, RGMA
GO:0090090~negative regulation of canonical Wnt signaling pathway	10	0.0259242	EGR1, TMEM88, GPC3, DACT3, LRP4, SOSTDC1, SHISA3, ROR2, DKK2, DACT1
GO:0051271~negative regulation of cellular component movement	16	0.0263227	LOC101119706, NDRG4, ANGPT2, KCNE3, STC1, NRG1, PODN, SLURP1, DLL4, DUSP10, CLDN3, NAV3, RRAS, DNAJA4, TP53INP1, EMILIN1
GO:0044057~regulation of system process	21	0.0264601	TENM4, DMPK, KCNE3, GAA, STC1, INHBB, SRI, TNFRSF1B, ATP1B1, ADRA2B, AQP1, TMEM100, SMTN, C1QTNF1, GJA5, ANXA6, TNNI3, PI16, TNFRSF21, DSC2, FGFR1
GO:0045597~positive regulation of cell differentiation	38	0.0264721	RB1, SMARCD3, TENM4, SERPINE2, BNC1, TGFB1I1, CIB1, RASGRP1, HIF1A, MEDAG, LOXL2, LOC101112639, TMEM100, SOCS3, DUSP10, RRAS, PRDM16, EPHB2, NTRK2, MYOC, TGFB3, SERPINF1, LMO3, RHOH, NRG1, TNFRSF1B, FOXN1, MTURN, BMP6, COL1A1, BIN1, PDE3A, C1H21ORF91, CTNNB1, PRKD1, CAMK1, LOC101117971, FGFR1
GO:0014812~muscle cell migration	6	0.0265178	NDRG4, SIX4, ADAMTS1, PLEKHO1, PLAT, THBS4
GO:0061061~muscle structure development	27	0.0265473	RB1, CNTFR, SMARCD3, WFIKKN1, FHL1, DYSF, DLL4, ADAMTS15, ADAMTS5, HEY1, SIX4, S1PR1, SOSTDC1, EGR1, DMPK, ACTN2, IGF2, CACNA2D2, NRG1, BIN1, CTNNB1, PLEKHO1, CAMK1, PI16, ASB2, ATF3, FGFR1
GO:0060048~cardiac muscle contraction	8	0.026601	SMTN, KCNE3, GAA, GJA5, STC1, SRI, ATP1B1, DSC2
GO:0044724~single-organism carbohydrate catabolic process	9	0.0266503	P2RX7, PFKFB2, GK, GAA, AGL, PGAM2, DDIT4, PYGM, CBFA2T3
GO:0032409~regulation of transporter activity	12	0.0271868	REM1, KCNE3, ACTN2, OSR1, FHL1, DYSF, SRI, HSPA2, EPHB2, ATP1B1, MMP9, GEM
GO:0042391~regulation of membrane potential	16	0.0273812	NTRK2, MPP2, MYOC, DMPK, KCNE3, ACTN2, FHL1, ATP1B1, P2RX7, EHD3, GJA5, UCP2, SLC39A8, BCO2, HCN2, DSC2
GO:0007169~transmembrane receptor protein tyrosine kinase signaling pathway	25	0.0280697	NDRG4, CLEC14A, PLAT, EFNA4, HIF1A, SOCS3, FGF7, PDK4, PLCE1, ENPP1, NDN, EMILIN1, NTRK2, ANGPT2, MYOC, PRKCB, RARRES2, IGF1, MMP9, MT3, CCDC88A, CTNNB1, ROR2, ANGPTL1, FGFR1
GO:0009607~response to biotic stimulus	41	0.0285492	ODC1, FGL2, IKZF3, HIF1A, LOC101102194, IFI44L, AQP1, ADAMTS5, DUSP10, RPS19, RGS1, GPC3, HMCN1, CCR5, B2M, IL12RB2, BST-2B, LOC101112122, NOS2, RSAD2, DTX3L, KCNJ8, ARG1, DDX58, RARRES2, KRT8, TNFRSF1B, BMP6, ACTA2, TLR1, P2RX7, PLSCR1, FABP4, GPAM, DDIT4, PRKD1, VIM, TLR5, TLR3, LOC101110181, FKBP5
GO:0051926~negative regulation of calcium ion transport	5	0.0285643	REM1, DYSF, STC1, SRI, GEM
GO:0070167~regulation of biomineral tissue development	8	0.0285791	P2RX7, SRGN, TGFB3, OSR1, S1PR1, LOC101117971, HIF1A, BMP6
GO:0001667~ameboidal-type cell migration	20	0.0289225	KANK2, LOC101119706, ANGPT2, STC1, CLEC14A, CIB1, HIF1A, FSTL1, MMP9, LOXL2, DLL4, FGF7, DUSP10, RRAS, DNAJA4, RHOJ, ENPP2, FAT2, PKN1, FGFR1
GO:0045321~leukocyte activation	35	0.0292334	C1QA, FGL2, DYSF, RASGRP1, IKZF3, ICAM1, LOC101112639, DLL4, LGALS3, DUSP10, EPHB2, B2M, NKX2-3, PLA2G2F, EGR1, RSAD2, PRKCB, ARG1, IGFBP2, RPS6, RPL22, RHOH, SLC39A10, TNFRSF1B, FOXN1, VAV1, TLR1, P2RX7, GPAM, LY6D, CTNNB1, PKN1, LAT, CARD11, TNFRSF21
GO:0033692~cellular polysaccharide biosynthetic process	6	0.0292534	C1QTNF2, PPP1R3C, AGL, ENPP1, IGF1, GYG1
GO:1905114~cell surface receptor signaling pathway involved in cell-cell signaling	24	0.0293875	MPP2, EGR1, TCF7L1, WNT2B, MYOC, DMPK, TGFB1I1, LRP4, WNT7A, SHISA3, CELA1, DKK2, DKK3, PYGO1, COL1A1, TMEM88, GPC3, DACT3, CTNNB1, CPE, SOSTDC1, ROR2, ZNF423, DACT1
GO:0090287~regulation of cellular response to growth factor stimulus	16	0.0295924	WFIKKN1, PRKCB, TGFB1I1, MT3, CHRDL1, HIF1A, RGMA, CD109, PRDM16, GPC3, CTNNB1, SOSTDC1, EMILIN1, ZNF423, FGFR1, FBN1
GO:0006952~defense response	57	0.0296	RB1, TNFAIP6, WFDC1, IFI44L, AQP1, ADAMTS5, LGALS3, DUSP10, RPS19, LOC101122940, LOC101121216, CCR5, RSAD2, DTX3L, ARG1, DDX58, KRT1, TNFRSF1B, VAV1, TLR1, SIGIRR, PLSCR1, ELF3, DDIT4, SERPING1, PRKD1, TLR5, TLR3, FGL2, RASGRP1, HIF1A, KNG1, LOC101102194, SOCS3, TSPAN2, LOC106990281, LOC101112122, BST-2B, KCNJ8, NOS2, RARRES2, MX1, IL36G, CELA1, PARP14, BMP6, SELP, P2RX7, LACC1, FABP4, GPAM, ACER…
GO:0032292~peripheral nervous system axon ensheathment	4	0.0304517	ARHGEF10, NTRK2, MYOC, NRG1
GO:0072012~glomerulus vasculature development	4	0.0304517	ACTA2, EGR1, OSR1, AQP1
GO:0022011~myelination in peripheral nervous system	4	0.0304517	ARHGEF10, NTRK2, MYOC, NRG1
GO:0030947~regulation of vascular endothelial growth factor receptor signaling pathway	4	0.0304517	PRKCB, EMILIN1, MT3, HIF1A
GO:1903170~negative regulation of calcium ion transmembrane transport	4	0.0304517	REM1, DYSF, SRI, GEM
GO:0043586~tongue development	4	0.0304517	BNC2, SIX4, PRDM16, CTNNB1
GO:0006882~cellular zinc ion homeostasis	4	0.0304517	SLC30A7, SLC39A10, SLC39A8, MT3
GO:0009790~embryo development	47	0.0306018	WNT2B, TENM4, RPL10, TGFB1I1, LRP4, PTH1R, BRCA2, HIF1A, TMEM100, DLL4, SOCS3, EFEMP1, SIX4, MTHFD1L, GJA5, DZIP1L, GPC3, EPHB2, PSPH, PDZD7, PLS1, DACT1, RARRES2, ITGA2, OSR1, RPS6, KRT8, IGF2, MMP9, TANC2, RGMA, COL1A1, RIPPLY3, COL5A1, ELF3, MMP16, GPR161, GJB6, KCNQ4, CTNNB1, ITGA7, ROR2, HOXB7, FGFR1, ATP6V1B1, HOXB5, FBN1
GO:0060688~regulation of morphogenesis of a branching structure	6	0.0321607	FGF7, WNT2B, SIX4, CTNNB1, HOXB7, FGFR1
GO:0033627~cell adhesion mediated by integrin	6	0.0321607	LOC101119706, ITGA2, CIB1, FBN1, ICAM1, JAM3
GO:0055081~anion homeostasis	6	0.0321607	SLC34A3, FABP3, GPAM, ENPP1, SLC7A11, ATP6V1B1
GO:0002687~positive regulation of leukocyte migration	9	0.0321649	SELP, LGALS3, RARRES2, C3AR1, DYSF, LOC101117971, THBS4, ICAM1, JAM3
GO:0007431~salivary gland development	5	0.0322085	EDAR, FGF7, TGFB3, CLCN2, FGFR1
GO:0048469~cell maturation	11	0.0322371	RB1, C1QA, MYOC, BNC1, CATSPER4, PDE3A, CTNNB1, PTH1R, BRCA2, HIF1A, FGFR1
GO:0071229~cellular response to acid chemical	10	0.0325615	COL1A1, NTRK2, EGR1, PRKAA2, COL1A2, SESN3, OSR1, PDK4, ACACA, AQP1
GO:0006665~sphingolipid metabolic process	10	0.0325615	P2RX7, CERS3, CERS4, SPNS2, ACER3, ENPP2, ABCA12, SMPDL3A, CERS1, ST6GALNAC6
GO:2000146~negative regulation of cell motility	15	0.0325768	LOC101119706, NDRG4, ANGPT2, STC1, NRG1, PODN, SLURP1, DLL4, DUSP10, CLDN3, NAV3, RRAS, DNAJA4, TP53INP1, EMILIN1
GO:0072080~nephron tubule development	8	0.0328286	WNT2B, SIX4, OSR1, GREB1L, GPC3, CTNNB1, HOXB7, AQP1
GO:0006694~steroid biosynthetic process	9	0.034164	EGR1, HMGCS1, AKR1D1, CYP1A1, DHCR7, SLC27A2, CLCN2, BMP6, TM7SF2
GO:0042476~odontogenesis	9	0.034164	EDAR, COL1A1, DLX3, OSR1, CTNNB1, LRP4, SOSTDC1, AQP5, NKX2-3
GO:0050863~regulation of T cell activation	16	0.0344052	PLA2G2F, ARG1, IGFBP2, FGL2, RHOH, TNFRSF1B, RASGRP1, FOXN1, LOC101112639, LGALS3, DUSP10, GPAM, CTNNB1, TNFRSF21, LAT, CARD11
GO:0072203~cell proliferation involved in metanephros development	3	0.0346319	EGR1, OSR1, GPC3
GO:0060638~mesenchymal-epithelial cell signaling	3	0.0346319	FGF7, WNT2B, FGFR1
GO:0072177~mesonephric duct development	3	0.0346319	OSR1, GREB1L, GPC3
GO:0000272~polysaccharide catabolic process	3	0.0346319	GAA, AGL, PYGM
GO:1901386~negative regulation of voltage-gated calcium channel activity	3	0.0346319	REM1, DYSF, GEM
GO:0042363~fat-soluble vitamin catabolic process	3	0.0346319	LOC101104703, CYP24, LOC101103439
GO:0008300~isoprenoid catabolic process	3	0.0346319	LOC101104703, BCO2, LOC101103439
GO:1900122~positive regulation of receptor binding	3	0.0346319	PLCL1, B2M, MMP9
GO:0072078~nephron tubule morphogenesis	7	0.0347934	WNT2B, SIX4, OSR1, GREB1L, GPC3, CTNNB1, HOXB7
GO:0071333~cellular response to glucose stimulus	6	0.0352422	ANO1, PRKAA2, VSNL1, SRI, HIF1A, ICAM1
GO:2000243~positive regulation of reproductive process	6	0.0352422	BNC1, PDE3A, CTNNB1, INHBB, CIB1, LHFPL2
GO:0007596~blood coagulation	11	0.035631	SELP, THBD, C1QTNF1, SERPINE2, MMRN1, PROS1, TFPI2, F13A1, SLC7A11, ADRA2B, KNG1
GO:0070233~negative regulation of T cell apoptotic process	4	0.0358061	LOC101122351, GPAM, TSC22D3, HIF1A
GO:0070873~regulation of glycogen metabolic process	4	0.0358061	C1QTNF2, PPP1R3B, ENPP1, IGF1
GO:0014002~astrocyte development	4	0.0358061	C1QA, TSPAN2, VIM, MT3
GO:0007528~neuromuscular junction development	5	0.0361123	SIX4, CACNA2D2, LRP4, PDZRN3, COLQ
GO:2000147~positive regulation of cell motility	24	0.0361137	MYOC, RARRES2, DYSF, CIB1, HIF1A, MMP9, THBS4, ICAM1, AQP1, SELP, COL1A1, LGALS3, FGF7, CLDN3, RRAS, ADAMTS1, RHOJ, C3AR1, ENPP2, LOC101117971, ROR2, EPHB2, FGFR1, JAM3
GO:0061351~neural precursor cell proliferation	10	0.0362861	DLL4, SMARCD3, FABP7, CTNNB1, HOOK3, ZNF423, HIF1A, EML1, LIMS2, FGFR1
GO:0048584~positive regulation of response to stimulus	76	0.0365286	TGFB1I1, DYSF, CIB1, EDA2R, ICAM1, C1QTNF2, C1QTNF1, RPS19, FAM162A, LOC101122940, C3AR1, PLCE1, NUDT16, EPHB2, B2M, DACT1, RSAD2, DTX3L, MYOC, ARG1, DDX58, PRKCB, LMO3, KRT1, TMOD2, SLC39A10, NRG1, MMP9, MTURN, VAV1, DKK2, TLR1, EDAR, ANO1, PLSCR1, CLDN3, VSNL1, SERPING1, ROR2, TLR5, TLR3, CARD11, ATF3, TNFRSF21, LOC101119706, C1QA, NDRG4, SRI, HIF1A, THBS4, LOC101112639, FGD2, DLL4, FAM168A, SC…
GO:0060993~kidney morphogenesis	8	0.03748	WNT2B, SIX4, OSR1, GREB1L, GPC3, CTNNB1, GCNT3, HOXB7
GO:0032091~negative regulation of protein binding	8	0.03748	WFIKKN1, CRTAC1, ATP2A3, CAMK1, B2M, LOC101102194, RGMA, DACT1
GO:0033077~T cell differentiation in thymus	7	0.0375081	RPS6, CTNNB1, FOXN1, RASGRP1, B2M, CARD11, LOC101112639
GO:0014070~response to organic cyclic compound	25	0.0378036	KANK2, LOC101119706, GRAMD1B, CYP24, CIB2, SLC7A11, LOC101102194, AQP1, SLIT3, CCR5, B2M, EGR1, KCNJ8, TGFB3, DDX58, LMO3, ESR2, P2RX7, DDIT4, PDE3A, LY6D, CYP1A1, HCN2, TLR3, RAPGEF3
GO:0044242~cellular lipid catabolic process	12	0.037841	LOC101119706, LOC101104703, PLA2G4D, ACER3, ENPP2, BCO2, ACAA1, SMPDL3A, MT3, SLC27A2, LOC101103439, LOC101115927
GO:0071331~cellular response to hexose stimulus	6	0.0384999	ANO1, PRKAA2, VSNL1, SRI, HIF1A, ICAM1
GO:0071326~cellular response to monosaccharide stimulus	6	0.0384999	ANO1, PRKAA2, VSNL1, SRI, HIF1A, ICAM1
GO:0000122~negative regulation of transcription from RNA polymerase II promoter	27	0.0388992	KANK2, RB1, RPL10, NPAS1, LOXL2, HDAC7, DLL4, HMBOX1, HEY1, BEND3, NDN, JAZF1, DACT1, KLF11, EGR1, OSR1, ATRX, ARID5A, IGF2, CELA1, BMP6, ESR2, RIPPLY3, RFX5, CTNNB1, PKIG, FGFR1
GO:0045216~cell-cell junction organization	13	0.0393734	MYOC, ACTN2, TGFB3, ARHGAP6, BMP6, HDAC7, CLDN3, GJB6, GJA5, CTNNB1, ESAM, LIMS2, JAM3
GO:0061326~renal tubule development	8	0.0399601	WNT2B, SIX4, OSR1, GREB1L, GPC3, CTNNB1, HOXB7, AQP1
GO:2001257~regulation of cation channel activity	8	0.0399601	REM1, KCNE3, ACTN2, DYSF, SRI, EPHB2, MMP9, GEM
GO:0040019~positive regulation of embryonic development	5	0.040277	WNT2B, TENM4, SIX4, OSR1, CTNNB1
GO:0030509~BMP signaling pathway	10	0.0402925	TMEM100, EGR1, GPC3, SOSTDC1, ROR2, ZNF423, CHRDL1, BMP6, RGMA, FBN1
GO:0010632~regulation of epithelial cell migration	13	0.0410397	ANGPT2, STC1, CIB1, HIF1A, MMP9, DLL4, FGF7, DUSP10, RRAS, DNAJA4, RHOJ, ENPP2, FGFR1
GO:0002252~immune effector process	34	0.041211	C1QA, FGL2, DYSF, RASGRP1, LOC101102194, IFI44L, ICAM1, DUSP10, RPS19, LOC101122940, EPHB2, B2M, NKX2-3, BST-2B, LOC101112122, RSAD2, DTX3L, KCNJ8, TGFB3, ARG1, DDX58, RPS6, KRT1, TNFRSF1B, VAV1, P2RX7, PLSCR1, GPAM, DDIT4, SERPING1, PKN1, TLR3, LOC101110181, C1QC
GO:0032331~negative regulation of chondrocyte differentiation	4	0.04161	EFEMP1, CTNNB1, PTHLH, ADAMTS7
GO:0061440~kidney vasculature development	4	0.04161	ACTA2, EGR1, OSR1, AQP1
GO:0015804~neutral amino acid transport	4	0.04161	SLC36A1, SLC7A5, SLC1A4, SLC38A5
GO:0035774~positive regulation of insulin secretion involved in cellular response to glucose stimulus	4	0.04161	ANO1, VSNL1, SRI, HIF1A
GO:0061437~renal system vasculature development	4	0.04161	ACTA2, EGR1, OSR1, AQP1
GO:0055069~zinc ion homeostasis	4	0.04161	SLC30A7, SLC39A10, SLC39A8, MT3
GO:0001885~endothelial cell development	6	0.0419355	PPP1R16B, CLDN3, CTNNB1, STC1, RAPGEF3, ICAM1
GO:0048708~astrocyte differentiation	6	0.0419355	C1QA, SERPINE2, BIN1, TSPAN2, VIM, MT3
GO:0001658~branching involved in ureteric bud morphogenesis	6	0.0419355	WNT2B, SIX4, GREB1L, GPC3, CTNNB1, HOXB7
GO:0034330~cell junction organization	14	0.0419708	COL17A1, MYOC, ACTN2, TGFB3, ARHGAP6, BMP6, HDAC7, CLDN3, GJB6, GJA5, CTNNB1, ESAM, LIMS2, JAM3
GO:0072073~kidney epithelium development	10	0.0424038	KANK2, WNT2B, SIX4, OSR1, GREB1L, GPC3, CTNNB1, HOXB7, FGFR1, AQP1
GO:0042472~inner ear morphogenesis	8	0.0425449	SIX4, KCNQ4, ROR2, EPHB2, PDZD7, FGFR1, PLS1, ATP6V1B1
GO:0001657~ureteric bud development	8	0.0425449	WNT2B, SIX4, OSR1, GREB1L, GPC3, CTNNB1, HOXB7, FGFR1
GO:0072163~mesonephric epithelium development	8	0.0425449	WNT2B, SIX4, OSR1, GREB1L, GPC3, CTNNB1, HOXB7, FGFR1
GO:0072164~mesonephric tubule development	8	0.0425449	WNT2B, SIX4, OSR1, GREB1L, GPC3, CTNNB1, HOXB7, FGFR1
GO:0010675~regulation of cellular carbohydrate metabolic process	9	0.0429983	C1QTNF2, C1QTNF1, PPP1R3B, DDIT4, PDK4, GNB3, ENPP1, IGF1, CBFA2T3
GO:0051223~regulation of protein transport	22	0.0431843	BARD1, RPH3AL, NOS2, RSAD2, TGFB3, CIB1, INHBB, YOD1, SRI, SLC7A11, ABCA12, ATP2C1, HIF1A, BMP6, P2RX7, ANO1, VSNL1, GJA5, PRKD1, CAMK1, PKIG, RAPGEF3
GO:0051249~regulation of lymphocyte activation	20	0.0432183	PLA2G2F, ARG1, IGFBP2, FGL2, RHOH, SLC39A10, TNFRSF1B, RASGRP1, FOXN1, IKZF3, LOC101112639, LGALS3, DUSP10, GPAM, CTNNB1, PKN1, EPHB2, TNFRSF21, LAT, CARD11
GO:0061333~renal tubule morphogenesis	7	0.0433338	WNT2B, SIX4, OSR1, GREB1L, GPC3, CTNNB1, HOXB7
GO:0034754~cellular hormone metabolic process	7	0.0433338	LOC101119706, LOC101104703, AKR1D1, CYP1A1, LOC101103439, CLCN2, BMP6
GO:0072088~nephron epithelium morphogenesis	7	0.0433338	WNT2B, SIX4, OSR1, GREB1L, GPC3, CTNNB1, HOXB7
GO:0023014~signal transduction by protein phosphorylation	29	0.0442998	NDRG4, TNXB, CIB1, EDA2R, FGD2, ICAM1, C1QTNF2, C1QTNF1, DUSP10, RRAS, PLCE1, EMILIN1, IGFBP6, CCR5, EPHB2, DACT1, LMO3, NRG1, MT3, MTURN, MAPK13, P2RX7, ACKR3, CTNNB1, LOC101117971, ROR2, TLR3, ATF3, FGFR1
GO:0000165~MAPK cascade	29	0.0442998	NDRG4, TNXB, CIB1, EDA2R, FGD2, ICAM1, C1QTNF2, C1QTNF1, DUSP10, RRAS, PLCE1, EMILIN1, IGFBP6, CCR5, EPHB2, DACT1, LMO3, NRG1, MT3, MTURN, MAPK13, P2RX7, ACKR3, CTNNB1, LOC101117971, ROR2, TLR3, ATF3, FGFR1
GO:0051272~positive regulation of cellular component movement	24	0.044388	MYOC, RARRES2, DYSF, CIB1, HIF1A, MMP9, THBS4, ICAM1, AQP1, SELP, COL1A1, LGALS3, FGF7, CLDN3, RRAS, ADAMTS1, RHOJ, C3AR1, ENPP2, LOC101117971, ROR2, EPHB2, FGFR1, JAM3
GO:0032024~positive regulation of insulin secretion	5	0.0447029	ANO1, RPH3AL, VSNL1, SRI, HIF1A
GO:0030195~negative regulation of blood coagulation	5	0.0447029	THBD, C1QTNF1, SERPINE2, PROS1, KNG1
GO:0043589~skin morphogenesis	3	0.044859	COL1A1, CDSN, COL1A2
GO:0009111~vitamin catabolic process	3	0.044859	LOC101104703, CYP24, LOC101103439
GO:0072239~metanephric glomerulus vasculature development	3	0.044859	EGR1, OSR1, AQP1
GO:0032352~positive regulation of hormone metabolic process	3	0.044859	EGR1, HIF1A, BMP6
GO:0030178~negative regulation of Wnt signaling pathway	11	0.0451839	EGR1, TMEM88, GPC3, DACT3, LRP4, SOSTDC1, SHISA3, ROR2, DKK2, DKK3, DACT1
GO:0030888~regulation of B cell proliferation	6	0.0455502	SLC39A10, PKN1, EPHB2, IKZF3, TNFRSF21, CARD11
GO:0000768~syncytium formation by plasma membrane fusion	6	0.0455502	ADAMTS15, ADAMTS5, CD109, PLEKHO1, CAMK1, RAPGEF3
GO:0042692~muscle cell differentiation	19	0.0457957	RB1, SMARCD3, DMPK, WFIKKN1, ACTN2, DYSF, IGF2, CACNA2D2, NRG1, ADAMTS5, ADAMTS15, HEY1, SIX4, BIN1, CTNNB1, SOSTDC1, PLEKHO1, PI16, CAMK1
GO:0007009~plasma membrane organization	18	0.0459299	ACTN2, DYSF, CIB1, ABCA12, ATP2C1, ATP1B1, ARHGAP44, P2RX7, GRIP1, LGALS3, CCDC88A, PLSCR1, EHD3, PREPL, COL5A1, BIN1, TMEM88, PLS1
GO:0031344~regulation of cell projection organization	25	0.0459541	DGKG, SEMA3G, LRP4, CIB1, ICAM1, ARHGAP44, DPYSL3, ENPP2, SPOCK1, PLCE1, LRIG2, EPHB2, B2M, PLS1, NTRK2, MT3, RGMA, P2RX7, CCDC88A, C1H21ORF91, CDHR5, CAMK1, VIM, KCTD17, FGFR1
GO:0072028~nephron morphogenesis	7	0.0464475	WNT2B, SIX4, OSR1, GREB1L, GPC3, CTNNB1, HOXB7
GO:0051100~negative regulation of binding	10	0.0468467	HEY1, WFIKKN1, CRTAC1, ATP2A3, CAMK1, SRI, B2M, LOC101102194, RGMA, DACT1
GO:0042129~regulation of T cell proliferation	10	0.0468467	PLA2G2F, LGALS3, GPAM, ARG1, IGFBP2, CTNNB1, TNFRSF1B, TNFRSF21, CARD11, LOC101112639
GO:0006796~phosphate-containing compound metabolic process	95	0.0471993	RB1, DGKG, CIB1, PFAS, EDA2R, ICAM1, FGF7, C1QTNF2, C1QTNF1, DUSP10, PPAT, ENPP2, PLCE1, ENPP1, EMILIN1, NUDT16, UPP1, CCR5, EPHB2, DACT1, PPP1R16B, HMGCS1, MYOC, ENTPD3, PLA2G4D, LMO3, PGAM2, SLC39A10, NRG1, AMPD2, ATP1B1, MMP9, CBFA2T3, MTURN, CLDN3, CD109, DDIT4, FAR1, ROR2, SIK2, PRKD1, MOCS1, SMPDL3A, TLR3, RAPGEF3, ATF3, ATP6V1B1, DGKH, CAMK2B, PFKFB2, NDRG4, TNXB, PLPPR3, LRP4, HIF1A, THBS…
GO:0071417~cellular response to organonitrogen compound	20	0.0472854	NTRK2, EGR1, ACTN2, RARRES2, CIB2, INHBB, ICAM1, MAPK13, AQP1, COL1A1, SOCS3, COL1A2, SESN3, PDE3A, PDK4, ENPP1, VIM, B2M, HCN2, RAPGEF3
GO:0014044~Schwann cell development	4	0.0478549	ARHGEF10, NTRK2, MYOC, NRG1
GO:0003176~aortic valve development	4	0.0478549	RB1, SLIT3, EMILIN1, TNFRSF1B
GO:1902475~L-alpha-amino acid transmembrane transport	4	0.0478549	SLC7A5, SLC1A4, SLC7A11, SLC38A5
GO:0046916~cellular transition metal ion homeostasis	9	0.0479333	SLC30A7, STEAP4, HEPH, SCARA5, SLC39A10, SLC39A8, MT3, HIF1A, BMP6
GO:0071496~cellular response to external stimulus	13	0.0481971	KANK2, WNT2B, PRKAA2, INHBB, TMEM150C, AQP1, P2RX7, COL1A1, SESN3, PDK4, DSC2, ATF3, TLR3
GO:0050768~negative regulation of neurogenesis	13	0.0481971	SEMA3G, LRP4, CIB1, NRG1, HOOK3, MT3, RGMA, CTNNB1, SPOCK1, VIM, LRIG2, EPHB2, B2M
GO:0045926~negative regulation of growth	12	0.0490505	RB1, DUSP10, SERPINE2, FHL1, GPC3, SEMA3G, DACT3, ENPP1, SLIT3, PI16, MT3, HIF1A
GO:0000271~polysaccharide biosynthetic process	6	0.0493449	C1QTNF2, PPP1R3C, AGL, ENPP1, IGF1, GYG1
GO:0006949~syncytium formation	6	0.0493449	ADAMTS15, ADAMTS5, CD109, PLEKHO1, CAMK1, RAPGEF3
GO:0061383~trabecula morphogenesis	5	0.0493898	DLL4, COL1A1, ADAMTS1, S1PR1, THBS3
GO:1900047~negative regulation of hemostasis	5	0.0493898	THBD, C1QTNF1, SERPINE2, PROS1, KNG1
GO:0051924~regulation of calcium ion transport	11	0.0494483	P2RX7, REM1, LGALS3, DYSF, STC1, LOC101117971, SRI, PRKD1, HSPA2, ATP1B1, GEM
GO:2000177~regulation of neural precursor cell proliferation	7	0.0496965	DLL4, SMARCD3, CTNNB1, SMARCA1, ZNF423, HIF1A, LIMS2
GO:0016055~Wnt signaling pathway	21	0.0504353	EGR1, TCF7L1, WNT2B, MYOC, TGFB1I1, LRP4, WNT7A, SHISA3, CELA1, DKK2, DKK3, PYGO1, COL1A1, TMEM88, GPC3, DACT3, CTNNB1, CPE, SOSTDC1, ROR2, DACT1
GO:0050865~regulation of cell activation	24	0.0504669	PLA2G2F, SERPINE2, ARG1, IGFBP2, FGL2, RHOH, SLC39A10, TNFRSF1B, RASGRP1, FOXN1, IKZF3, LOC101112639, SELP, LGALS3, DUSP10, C1QTNF1, GPAM, CTNNB1, EMILIN1, PKN1, EPHB2, TNFRSF21, LAT, CARD11
GO:0001837~epithelial to mesenchymal transition	9	0.0505335	TMEM100, COL1A1, TGFB3, TGFB1I1, DACT3, USF3, HIF1A, FGFR1, LOXL2
GO:0051259~protein oligomerization	15	0.0507444	KCNG3, STEAP4, SCARA5, KCNC3, KRT1, KCNA5, KRT10, AQP5, ACACA, EHD3, COL1A2, BEND3, KCTD12, KCTD17, B2M
GO:0007399~nervous system development	75	0.0509242	RB1, DGKG, VIT, WNT2B, TENM4, SERPINE2, CLSTN3, MAST1, CIB1, SLC7A11, BRCA2, ROBO1, AQP1, ARHGAP44, GRIP1, DUSP10, SIX4, CRTAC1, DPYSL3, DZIP1L, EPHB2, B2M, DACT1, PLS1, ARHGEF10, MYOC, TRPC4, SERPINF1, ATRX, NRG1, TNFRSF1B, EML1, RGMA, CLDN3, NAV3, BIN1, GPR161, TNFRSF21, CAMK2B, C1QA, SMARCD3, AMIGO2, SEMA3G, LRP4, DPCD, HIF1A, DLL4, MTHFD1L, PRDM16, S1PR1, NDN, SPOCK1, SLITRK5, SLIT3, TSPAN2, …
GO:0001823~mesonephros development	8	0.0509382	WNT2B, SIX4, OSR1, GREB1L, GPC3, CTNNB1, HOXB7, FGFR1
GO:0050708~regulation of protein secretion	12	0.0511159	P2RX7, ANO1, RPH3AL, NOS2, RSAD2, VSNL1, TGFB3, GJA5, INHBB, SRI, ABCA12, HIF1A
GO:0044723~single-organism carbohydrate metabolic process	21	0.0517454	PFKFB2, GK, AGL, GAA, PGAM2, DYSF, IGF2, PYGM, IGF1, FUOM, CBFA2T3, P2RX7, C1QTNF2, PPP1R3C, PPP1R3B, DDIT4, ENPP1, PGM5, GYG1, ATF3, ST6GALNAC6
GO:0030099~myeloid cell differentiation	19	0.0526446	RB1, PDE1B, RPS6, CIB1, MEIS2, HIF1A, CBFA2T3, MTURN, LOC101112606, RPS19, CD109, GPC3, CTNNB1, TSPAN2, LOC101117971, HOXB7, B2M, NKX2-3, FBN1
GO:0051928~positive regulation of calcium ion transport	7	0.0530818	P2RX7, LGALS3, STC1, LOC101117971, SRI, HSPA2, ATP1B1
GO:0035265~organ growth	9	0.0532232	FGF7, TENM4, BNC2, S1PR1, STC1, CACNA2D2, PI16, FGFR1, THBS3
GO:1901605~alpha-amino acid metabolic process	12	0.0532392	NOS2, DDAH1, DDAH2, PSAT1, ARG1, GPT2, GFPT2, SLC39A8, SLC7A11, PFAS, ASS1, PSPH
GO:0198738~cell-cell signaling by wnt	21	0.0533246	EGR1, TCF7L1, WNT2B, MYOC, TGFB1I1, LRP4, WNT7A, SHISA3, CELA1, DKK2, DKK3, PYGO1, COL1A1, TMEM88, GPC3, DACT3, CTNNB1, CPE, SOSTDC1, ROR2, DACT1
GO:0055076~transition metal ion homeostasis	10	0.0540734	SLC30A7, STEAP4, HEPH, SCARA5, SLC39A10, SLC39A8, MT3, B2M, HIF1A, BMP6
GO:0007548~sex differentiation	13	0.0540967	CNTFR, WNT2B, OSR1, ATRX, GREB1L, LHFPL2, BRCA2, BMP6, SIX4, ADAMTS1, CTNNB1, SLIT3, ROR2
GO:0006809~nitric oxide biosynthetic process	5	0.0543363	LOC101119706, NOS2, DDAH1, DDAH2, ASS1
GO:0043470~regulation of carbohydrate catabolic process	5	0.0543363	P2RX7, PPP1R3B, DDIT4, HIF1A, CBFA2T3
GO:0061178~regulation of insulin secretion involved in cellular response to glucose stimulus	5	0.0543363	ANO1, VSNL1, SRI, ABCA12, HIF1A
GO:0060070~canonical Wnt signaling pathway	15	0.0543421	EGR1, TCF7L1, WNT2B, LRP4, SHISA3, DKK2, PYGO1, COL1A1, TMEM88, GPC3, DACT3, CTNNB1, SOSTDC1, ROR2, DACT1
GO:0045687~positive regulation of glial cell differentiation	4	0.0545303	TENM4, SERPINE2, BIN1, TNFRSF1B
GO:0051129~negative regulation of cellular component organization	31	0.0549961	SPEF1, DYSF, SEMA3G, LRP4, CIB1, ARHGAP6, LGALS3, SPOCK1, EMILIN1, LRIG2, EPHB2, B2M, DACT1, JAM3, APOBEC1, MYOC, ATRX, TMOD2, HSPA2, IGF1, TNFRSF1B, MT3, BMP6, RGMA, PLSCR1, NAV3, DNAJA4, ADCK1, FEZ1, VIM, RAPGEF3
GO:0016310~phosphorylation	65	0.0551946	RB1, DGKG, CIB1, EDA2R, ICAM1, FGF7, C1QTNF2, C1QTNF1, DUSP10, ENPP2, PLCE1, ENPP1, EMILIN1, CCR5, EPHB2, DACT1, MYOC, LMO3, PGAM2, NRG1, MMP9, CBFA2T3, MTURN, CLDN3, CD109, DDIT4, ROR2, SIK2, PRKD1, TLR3, RAPGEF3, ATF3, DGKH, CAMK2B, PFKFB2, NDRG4, TNXB, LRP4, HIF1A, THBS4, LOC101112639, FGD2, SOCS3, RRAS, IGFBP6, IL12RB2, NTRK2, PLCL1, RARRES2, HSPA2, PARP14, MT3, BMP6, MAPK13, P2RX7, CCDC88A, …
GO:0001934~positive regulation of protein phosphorylation	34	0.0552145	NDRG4, LRP4, CIB1, EDA2R, THBS4, FGD2, ICAM1, FGF7, C1QTNF2, C1QTNF1, ENPP2, PLCE1, IGFBP6, NTRK2, RARRES2, NRG1, HSPA2, PARP14, MMP9, MT3, MTURN, BMP6, P2RX7, CCDC88A, CLDN3, SLCO3A1, ACKR3, CTNNB1, CAMK1, LOC101117971, LAT, TLR3, RAPGEF3, FGFR1
GO:0048608~reproductive structure development	20	0.0560452	WNT2B, DLX3, SERPINE2, OSR1, SERPINF1, ATRX, RPS6, GREB1L, KRT8, IGF2, BRCA2, HIF1A, BMP6, SOCS3, TPPP3, SIX4, ADAMTS1, CTNNB1, SLIT3, ROR2
GO:0031399~regulation of protein modification process	61	0.0565359	RB1, DYSF, CIB1, EDA2R, ICAM1, FGF7, C1QTNF2, C1QTNF1, DUSP10, ENPP2, PLCE1, ENPP1, EMILIN1, EPHB2, DACT1, PPP1R16B, DTX3L, MYOC, LMO3, ATRX, SLC39A10, NRG1, MMP9, MTURN, CLDN3, CD109, TLR3, RAPGEF3, ATF3, NDRG4, TNXB, PRKAA2, LRP4, HIF1A, THBS4, FGD2, SOCS3, NUAK1, RRAS, NDN, IGFBP6, EGR1, NTRK2, PLCL1, RARRES2, IGF2, HSPA2, PARP14, MT3, BMP6, P2RX7, CCDC88A, FABP4, SLCO3A1, ACKR3, CTNNB1, PKN1,…
GO:0040017~positive regulation of locomotion	24	0.0569297	MYOC, RARRES2, DYSF, CIB1, HIF1A, MMP9, THBS4, ICAM1, AQP1, SELP, COL1A1, LGALS3, FGF7, CLDN3, RRAS, ADAMTS1, RHOJ, C3AR1, ENPP2, LOC101117971, ROR2, EPHB2, FGFR1, JAM3
GO:0034637~cellular carbohydrate biosynthetic process	6	0.0574761	C1QTNF2, PPP1R3C, AGL, ENPP1, IGF1, GYG1
GO:0043393~regulation of protein binding	12	0.0576611	SMARCD3, DTX3L, WFIKKN1, CRTAC1, PLCL1, ATP2A3, CAMK1, B2M, MMP9, LOC101102194, RGMA, DACT1
GO:0072659~protein localization to plasma membrane	13	0.0582898	ACTN2, CIB1, ABCA12, ATP2C1, ATP1B1, ARHGAP44, GRIP1, LGALS3, CCDC88A, EHD3, PREPL, TMEM88, PLS1
GO:0061458~reproductive system development	20	0.0592601	WNT2B, DLX3, SERPINE2, OSR1, SERPINF1, ATRX, RPS6, GREB1L, KRT8, IGF2, BRCA2, HIF1A, BMP6, SOCS3, TPPP3, SIX4, ADAMTS1, CTNNB1, SLIT3, ROR2
GO:0051496~positive regulation of stress fiber assembly	5	0.0595405	ARHGEF10, CCDC88A, MYOC, TGFB3, RAPGEF3
GO:2000107~negative regulation of leukocyte apoptotic process	5	0.0595405	LOC101122351, GPAM, TSC22D3, SLC39A10, HIF1A
GO:0070231~T cell apoptotic process	5	0.0595405	LOC101122351, GPAM, TSC22D3, RPS6, HIF1A
GO:0046209~nitric oxide metabolic process	5	0.0595405	LOC101119706, NOS2, DDAH1, DDAH2, ASS1
GO:0098657~import into cell	7	0.060263	SLC36A1, KCNJ8, SLC1A4, SLC39A8, SLC7A11, ATP1B1, HCN2
GO:1904062~regulation of cation transmembrane transport	13	0.0626948	KCNE3, ACTN2, OSR1, FHL1, DYSF, SRI, HSPA2, ATP1B1, MMP9, GEM, REM1, PRKD1, EPHB2
GO:0010605~negative regulation of macromolecule metabolic process	73	0.0636985	RB1, SERPINE2, DYSF, BRCA2, LOXL2, DUSP10, HEY1, SIX4, LOC101122940, TIMP2, ENPP1, EMILIN1, NUDT16, EPHB2, DACT1, APOBEC1, PPP1R16B, KLF11, ACOT8, DTX3L, LMO3, OSR1, ATRX, ARID5A, NRG1, YOD1, MMP9, SLC7A5, RIPPLY3, CLDN3, ELF3, BIN1, CD109, RFX5, SERPING1, CERS1, ATF3, KANK2, PRKAA2, RPL10, NPAS1, HIF1A, HDAC7, DLL4, SOCS3, HMBOX1, TP53INP1, DND1, BEND3, NDN, EIF4EBP3, SLIT3, LRIG2, ZNF423, BEND5…
GO:0002697~regulation of immune effector process	18	0.0638897	RSAD2, DTX3L, TGFB3, ARG1, DDX58, FGL2, TNFRSF1B, LOC101102194, VAV1, P2RX7, DUSP10, RPS19, LOC101122940, SERPING1, PKN1, EPHB2, B2M, TLR3
GO:0010975~regulation of neuron projection development	18	0.0638897	DGKG, NTRK2, SEMA3G, LRP4, CIB1, MT3, RGMA, ARHGAP44, CCDC88A, DPYSL3, SPOCK1, C1H21ORF91, VIM, CAMK1, LRIG2, EPHB2, B2M, FGFR1
GO:0071621~granulocyte chemotaxis	7	0.0640597	LGALS3, RARRES2, C3AR1, DYSF, VAV1, THBS4, JAM3
GO:0005975~carbohydrate metabolic process	28	0.0647441	PFKFB2, DYSF, PYGM, FUOM, HIF1A, C1QTNF2, C1QTNF1, MAN1C1, PDK4, ENPP1, PGM5, MAN1A1, GYG1, CHST7, GK, AGL, GAA, PGAM2, IGF2, IGF1, CBFA2T3, P2RX7, PPP1R3C, PPP1R3B, DDIT4, GNB3, ATF3, ST6GALNAC6
GO:0071622~regulation of granulocyte chemotaxis	5	0.0649997	RARRES2, C3AR1, DYSF, THBS4, JAM3
GO:0050819~negative regulation of coagulation	5	0.0649997	THBD, C1QTNF1, SERPINE2, PROS1, KNG1
GO:2001057~reactive nitrogen species metabolic process	5	0.0649997	LOC101119706, NOS2, DDAH1, DDAH2, ASS1
GO:0010463~mesenchymal cell proliferation	5	0.0649997	FGF7, OSR1, GPC3, CTNNB1, FGFR1
GO:0051246~regulation of protein metabolic process	86	0.0650579	RB1, SERPINE2, DYSF, CIB1, EDA2R, ICAM1, FGF7, C1QTNF2, C1QTNF1, DUSP10, FAM162A, LOC101122940, ENPP2, TIMP2, PLCE1, ENPP1, EMILIN1, EPHB2, DACT1, PPP1R16B, ACOT8, DTX3L, MYOC, LMO3, ATRX, RPL22, SLC39A10, NRG1, YOD1, TNFRSF1B, MMP9, CBFA2T3, MTURN, RGMA, CLDN3, BIN1, CD109, SERPING1, TLR3, RAPGEF3, ATF3, NDRG4, TNXB, PRKAA2, RPL10, LTBP4, LRP4, HIF1A, THBS4, FGD2, SOCS3, NUAK1, RRAS, DND1, GPC3,…
GO:0006790~sulfur compound metabolic process	17	0.0652407	GGT5, ACOT8, HMGCS1, ELOVL4, GSTA1-1, GSR, ELOVL6, SLC7A11, ACACA, GPAM, SPOCK2, ETHE1, PDK4, ENPP1, FAR1, ACSS1, LOC101104407
GO:1901615~organic hydroxy compound metabolic process	20	0.0668276	LOC101119706, HMGCS1, ABCA5, GK, CYP24, PDE1B, AKR1D1, DYSF, MT3, CLCN2, HIF1A, BMP6, TM7SF2, ACER3, CYP1A1, DHCR7, ACAA1, SLC27A2, SLC24A5, FGFR1
GO:1905330~regulation of morphogenesis of an epithelium	8	0.067104	FGF7, WNT2B, SIX4, GPC3, CTNNB1, ROR2, HOXB7, FGFR1
GO:0035295~tube development	28	0.0679569	RB1, WNT2B, SERPINE2, GREB1L, SLC7A11, ABCA12, HIF1A, AQP1, DLL4, FGF7, SIX4, MTHFD1L, GJA5, DZIP1L, GPC3, SOSTDC1, NKX2-3, DACT1, RARRES2, OSR1, ATRX, RGMA, EDAR, GPR161, CTNNB1, DHCR7, HOXB7, FGFR1
GO:0051963~regulation of synapse assembly	7	0.0679939	NTRK2, SIX4, CLSTN3, AMIGO2, SLITRK5, EPHB2, COLQ
GO:0010566~regulation of ketone biosynthetic process	3	0.0680646	EGR1, CLCN2, BMP6
GO:0015732~prostaglandin transport	3	0.0680646	P2RX7, NOS2, SLCO3A1
GO:0040013~negative regulation of locomotion	15	0.0682986	LOC101119706, NDRG4, ANGPT2, STC1, NRG1, PODN, SLURP1, DLL4, DUSP10, CLDN3, NAV3, RRAS, DNAJA4, TP53INP1, EMILIN1
GO:0010647~positive regulation of cell communication	58	0.0688588	SERPINE2, CLSTN3, TGFB1I1, CIB1, EDA2R, ICAM1, C1QTNF2, C1QTNF1, FAM162A, PLCE1, EPHB2, DACT1, RSAD2, MYOC, PRKCB, LMO3, TMOD2, SLC39A10, NRG1, MMP9, MTURN, DKK2, TLR1, EDAR, ANO1, VSNL1, ROR2, TLR3, CARD11, ATF3, LOC101119706, NDRG4, SRI, HIF1A, LOC101112639, FGD2, DLL4, SCUBE1, GPC3, IGFBP6, ZNF423, MPP2, NTRK2, RPH3AL, INHBB, PARP14, MEIS3, MT3, BMP6, SELP, COL1A1, P2RX7, CCDC88A, ACKR3, CTNNB…
GO:0048713~regulation of oligodendrocyte differentiation	4	0.0691233	TENM4, CTNNB1, TNFRSF1B, TNFRSF21
GO:0061037~negative regulation of cartilage development	4	0.0691233	EFEMP1, CTNNB1, PTHLH, ADAMTS7
GO:0000038~very long-chain fatty acid metabolic process	4	0.0691233	ELOVL4, ELOVL6, ACAA1, SLC27A2
GO:0090022~regulation of neutrophil chemotaxis	4	0.0691233	C3AR1, DYSF, THBS4, JAM3
GO:0032881~regulation of polysaccharide metabolic process	4	0.0691233	C1QTNF2, PPP1R3B, ENPP1, IGF1
GO:0070372~regulation of ERK1 and ERK2 cascade	13	0.0697051	NDRG4, LMO3, CIB1, MT3, MTURN, ICAM1, DUSP10, RRAS, ACKR3, EMILIN1, LOC101117971, EPHB2, ATF3
GO:0051222~positive regulation of protein transport	13	0.0697051	RPH3AL, TGFB3, CIB1, SRI, ATP2C1, HIF1A, BMP6, P2RX7, ANO1, VSNL1, PRKD1, CAMK1, RAPGEF3
GO:0023056~positive regulation of signaling	58	0.0703116	SERPINE2, CLSTN3, TGFB1I1, CIB1, EDA2R, ICAM1, C1QTNF2, C1QTNF1, FAM162A, PLCE1, EPHB2, DACT1, RSAD2, MYOC, PRKCB, LMO3, TMOD2, SLC39A10, NRG1, MMP9, MTURN, DKK2, TLR1, EDAR, ANO1, VSNL1, ROR2, TLR3, CARD11, ATF3, LOC101119706, NDRG4, SRI, HIF1A, LOC101112639, FGD2, DLL4, SCUBE1, GPC3, IGFBP6, ZNF423, MPP2, NTRK2, RPH3AL, INHBB, PARP14, MEIS3, MT3, BMP6, SELP, COL1A1, P2RX7, CCDC88A, ACKR3, CTNNB…
GO:1902532~negative regulation of intracellular signal transduction	23	0.0703432	DGKG, PRKAA2, MYOC, SERPINE2, LMO3, RHOH, CIB1, SRI, PARP14, HIF1A, MMP9, ARHGAP44, P2RX7, SOCS3, DUSP10, SESN3, DDIT4, PDE3A, ACKR3, EMILIN1, EPHB2, ATF3, DACT1
GO:0048872~homeostasis of number of cells	15	0.0704695	RB1, TSC22D3, SPNS2, RPS6, FOXN1, HIF1A, FSTL1, P2RX7, ARMCX1, GPAM, RPS19, PKN1, LAT, NKX2-3, CARD11
GO:0046578~regulation of Ras protein signal transduction	10	0.0706092	ARHGAP44, KANK2, ARHGEF10, CYTH4, MYOC, ARHGEF25, RASGRF2, PLCE1, NRG1, EPHB2
GO:0072009~nephron epithelium development	8	0.0706679	WNT2B, SIX4, OSR1, GREB1L, GPC3, CTNNB1, HOXB7, AQP1
GO:0034394~protein localization to cell surface	5	0.0707108	FGF7, ACTN2, LRIG2, ABCA12, JAM3
GO:0046683~response to organophosphorus	6	0.0710245	P2RX7, PDE3A, CIB2, HCN2, RAPGEF3, AQP1
GO:0072376~protein activation cascade	6	0.0710245	C1QA, KRT1, LOC101122940, F13A1, SERPING1, C1QC
GO:0060675~ureteric bud morphogenesis	6	0.0710245	WNT2B, SIX4, GREB1L, GPC3, CTNNB1, HOXB7
GO:0030308~negative regulation of cell growth	9	0.0712714	RB1, SERPINE2, FHL1, SEMA3G, DACT3, ENPP1, SLIT3, PI16, MT3
GO:0051017~actin filament bundle assembly	9	0.0712714	ARHGEF10, CCDC88A, MYOC, TGFB3, DPYSL3, AIF1, ARHGAP6, RAPGEF3, PLS1
GO:0048732~gland development	18	0.0715966	SERPINE2, IGSF3, TGFB3, SERPINF1, CELA1, BRCA2, CLCN2, FOXN1, HIF1A, EDAR, FGF7, ELF3, SIX4, CTNNB1, SOSTDC1, NKX2-3, LIMS2, FGFR1
GO:0040007~growth	33	0.0716365	RB1, TENM4, BNC2, SERPINE2, CLSTN3, FHL1, DYSF, SEMA3G, LRP4, STC1, CIB1, BRCA2, HIF1A, THBS3, FGF7, DUSP10, SIX4, GPC3, S1PR1, DACT3, ENPP1, NDN, SLIT3, PLS1, ATRX, CACNA2D2, CELA1, MT3, COLQ, GPAM, PI16, DHCR7, FGFR1
GO:0033559~unsaturated fatty acid metabolic process	7	0.0720653	FADS3, LOC101119706, PLA2G2F, ELOVL4, SCD, ELOVL6, ATP6V1B1
GO:0015980~energy derivation by oxidation of organic compounds	13	0.0721505	AGL, GAA, LOC101114379, PYGM, IGF1, MT3, HIF1A, CBFA2T3, C1QTNF2, PPP1R3C, PPP1R3B, ENPP1, GYG1
GO:0050877~neurological system process	35	0.0732096	NDRG4, TENM4, SERPINE2, PDE1B, COL11A2, SLC1A4, SLC7A11, NPAS1, HIF1A, AQP1, TMEM100, RDH12, NDN, TNNI3, LRIG2, EPHB2, B2M, GPR155, PDZD7, NTRK2, GAA, TMOD2, TNFRSF1B, MEIS2, TMEM150C, SLURP1, COL1A1, P2RX7, LOC101122351, GJB6, FABP7, KCNQ4, TNFRSF21, FGFR1, ATP6V1B1
GO:0001654~eye development	18	0.0734327	LOC101119706, NTRK2, SMARCD3, AQP5, MEIS2, CLCN2, CHRDL1, HIF1A, BMP6, AQP1, DLL4, EFEMP1, COL5A1, RHOJ, CTNNB1, VIM, EPHB2, FBN1
GO:0030098~lymphocyte differentiation	18	0.0734327	EGR1, RSAD2, RPL22, RPS6, FGL2, RHOH, RASGRP1, FOXN1, IKZF3, VAV1, LOC101112639, DLL4, DUSP10, LY6D, CTNNB1, B2M, NKX2-3, CARD11
GO:0090087~regulation of peptide transport	22	0.0738694	BARD1, RPH3AL, NOS2, RSAD2, TGFB3, CIB1, INHBB, YOD1, SRI, SLC7A11, ABCA12, ATP2C1, HIF1A, BMP6, P2RX7, ANO1, VSNL1, GJA5, PRKD1, CAMK1, PKIG, RAPGEF3
GO:0006955~immune response	53	0.0739092	DYSF, ICAM1, LGALS3, DUSP10, RPS19, LOC101122940, LOC101114790, ENPP2, LOC101115044, ENPP1, CCR5, B2M, RSAD2, ARG1, DDX58, PRKCB, SPNS2, KRT1, RPS6, LOC100101238, SLC39A10, TNFRSF1B, VAV1, TLR1, PLSCR1, SERPING1, TLR5, TLR3, CARD11, TNFRSF21, C1QA, FGL2, RASGRP1, LOC101102194, LOC101112639, NKX2-3, LOC101112122, NOS2, TGFB3, RARRES2, LOC101115115, MX1, IL36G, PARP14, BMP6, P2RX7, PKN1, LOC1011179…
GO:1902531~regulation of intracellular signal transduction	58	0.0741834	DGKG, SERPINE2, RASGRF2, CIB1, EDA2R, ICAM1, ARHGAP44, TMEM100, C1QTNF2, C1QTNF1, DUSP10, SESN3, PLCE1, EMILIN1, EPHB2, DACT1, PPP1R16B, ARHGEF10, MYOC, PRKCB, LMO3, RHOH, NRG1, MMP9, MTURN, EDAR, AKIP1, DDIT4, TLR3, CARD11, ATF3, KANK2, LOC101119706, NDRG4, TNXB, PRKAA2, ARHGEF25, SRI, RASGRP1, HIF1A, LOC101112639, FGD2, SOCS3, CYTH4, RRAS, IGFBP6, NTRK2, PARP14, MEIS3, MT3, SELP, P2RX7, PDE10A,…
GO:0050796~regulation of insulin secretion	8	0.0743426	ANO1, RPH3AL, NOS2, VSNL1, INHBB, SRI, ABCA12, HIF1A
GO:0031347~regulation of defense response	26	0.074569	RB1, TNFAIP6, FGL2, WFDC1, HIF1A, LOC101102194, SOCS3, DUSP10, RPS19, LOC101122940, NOS2, RSAD2, DTX3L, ARG1, DDX58, KRT1, PARP14, VAV1, TLR1, LACC1, PLSCR1, FABP4, SERPING1, TLR5, TLR3, IL17B
GO:0051260~protein homooligomerization	12	0.0750209	KCNG3, EHD3, STEAP4, SCARA5, KCNC3, BEND3, KCNA5, AQP5, KCTD12, KCTD17, B2M, ACACA
GO:0071804~cellular potassium ion transport	6	0.0758978	KCNE3, KCNJ8, ACTN2, FHL1, ATP1B1, HCN2
GO:0071805~potassium ion transmembrane transport	6	0.0758978	KCNE3, KCNJ8, ACTN2, FHL1, ATP1B1, HCN2
GO:0070201~regulation of establishment of protein localization	22	0.0759919	BARD1, RPH3AL, NOS2, RSAD2, TGFB3, CIB1, INHBB, YOD1, SRI, SLC7A11, ABCA12, ATP2C1, HIF1A, BMP6, P2RX7, ANO1, VSNL1, GJA5, PRKD1, CAMK1, PKIG, RAPGEF3
GO:0050714~positive regulation of protein secretion	7	0.0762736	P2RX7, ANO1, RPH3AL, VSNL1, TGFB3, SRI, HIF1A
GO:0001942~hair follicle development	7	0.0762736	EDAR, FGF7, CD109, CTNNB1, LRP4, SOSTDC1, FOXN1
GO:0045824~negative regulation of innate immune response	5	0.0766696	DUSP10, RPS19, ARG1, LOC101122940, PARP14
GO:2000179~positive regulation of neural precursor cell proliferation	5	0.0766696	DLL4, SMARCD3, CTNNB1, ZNF423, HIF1A
GO:0003170~heart valve development	5	0.0766696	RB1, GJA5, SLIT3, EMILIN1, TNFRSF1B
GO:0008542~visual learning	5	0.0766696	NDRG4, PDE1B, SLC7A11, MEIS2, HIF1A
GO:0097529~myeloid leukocyte migration	10	0.0767497	LGALS3, RPS19, RARRES2, C3AR1, DYSF, EMILIN1, LOC101117971, VAV1, THBS4, JAM3
GO:0014037~Schwann cell differentiation	4	0.0770127	ARHGEF10, NTRK2, MYOC, NRG1
GO:0003254~regulation of membrane depolarization	4	0.0770127	P2RX7, MYOC, GJA5, FHL1
GO:0010629~negative regulation of gene expression	51	0.0772754	RB1, SERPINE2, DYSF, LOXL2, HEY1, SIX4, LOC101122940, EMILIN1, NUDT16, DACT1, APOBEC1, KLF11, OSR1, ATRX, ARID5A, SLC7A5, RIPPLY3, CLDN3, ELF3, RFX5, SERPING1, KANK2, PRKAA2, RPL10, NPAS1, HIF1A, HDAC7, DLL4, HMBOX1, TP53INP1, DND1, BEND3, NDN, EIF4EBP3, SLIT3, ZNF423, BEND5, JAZF1, EGR1, NOS2, IGF2, CELA1, PARP14, MT3, BMP6, ESR2, FABP4, CTNNB1, LOC101117971, PKIG, FGFR1
GO:1903706~regulation of hemopoiesis	18	0.0775041	RB1, FGL2, RHOH, CIB1, RASGRP1, MEIS2, FOXN1, IKZF3, HIF1A, MTURN, LOC101112606, LOC101112639, DUSP10, CTNNB1, LOC101117971, B2M, CARD11, FBN1
GO:0008015~blood circulation	18	0.0775041	DMPK, KCNE3, GAA, STC1, SRI, ATP1B1, ADRA2B, BMP6, KNG1, NCALD, ACTA2, SMTN, COL1A2, DDAH1, GJA5, PDE3A, TNNI3, DSC2
GO:0031348~negative regulation of defense response	11	0.0776748	RB1, SOCS3, DUSP10, RPS19, TNFAIP6, ARG1, KRT1, LOC101122940, FGL2, WFDC1, PARP14
GO:0070588~calcium ion transmembrane transport	9	0.0780236	P2RX7, REM1, DYSF, SRI, PRKD1, HSPA2, CCR5, ATP1B1, GEM
GO:0046879~hormone secretion	13	0.0798155	RPH3AL, NOS2, LTBP4, INHBB, SRI, ABCA12, HIF1A, AQP1, ANO1, C1QTNF1, VSNL1, CPE, FGFR1
GO:0009617~response to bacterium	23	0.0801153	NOS2, KCNJ8, RARRES2, TNFRSF1B, IKZF3, BMP6, AQP1, P2RX7, TLR1, ADAMTS5, DUSP10, FABP4, RPS19, RGS1, GPC3, PRKD1, VIM, HMCN1, CCR5, TLR5, B2M, IL12RB2, FKBP5
GO:0050900~leukocyte migration	16	0.080319	RARRES2, SPNS2, DYSF, MMP9, THBS4, VAV1, ICAM1, SELP, LGALS3, RPS19, C3AR1, S1PR1, EMILIN1, LOC101117971, NKX2-3, JAM3
GO:0001656~metanephros development	7	0.0806183	EGR1, SIX4, OSR1, GREB1L, GPC3, CTNNB1, AQP1
GO:0070206~protein trimerization	3	0.0808453	STEAP4, COL1A2, SCARA5
GO:0090185~negative regulation of kidney development	3	0.0808453	OSR1, CTNNB1, MMP9
GO:0051896~regulation of protein kinase B signaling	9	0.0815383	NTRK2, C1QTNF1, SESN3, MYOC, RRAS, CIB1, NRG1, MEIS3, FGFR1
GO:0045937~positive regulation of phosphate metabolic process	37	0.081729	NDRG4, LRP4, CIB1, EDA2R, THBS4, FGD2, ICAM1, FGF7, C1QTNF2, C1QTNF1, ENPP2, BEND3, PLCE1, IGFBP6, PPP1R16B, NTRK2, RARRES2, SLC39A10, NRG1, HSPA2, PARP14, MMP9, MT3, MTURN, BMP6, P2RX7, CCDC88A, CLDN3, SLCO3A1, ACKR3, CTNNB1, CAMK1, LOC101117971, LAT, TLR3, RAPGEF3, FGFR1
GO:0010562~positive regulation of phosphorus metabolic process	37	0.081729	NDRG4, LRP4, CIB1, EDA2R, THBS4, FGD2, ICAM1, FGF7, C1QTNF2, C1QTNF1, ENPP2, BEND3, PLCE1, IGFBP6, PPP1R16B, NTRK2, RARRES2, SLC39A10, NRG1, HSPA2, PARP14, MMP9, MT3, MTURN, BMP6, P2RX7, CCDC88A, CLDN3, SLCO3A1, ACKR3, CTNNB1, CAMK1, LOC101117971, LAT, TLR3, RAPGEF3, FGFR1
GO:0060322~head development	27	0.082076	WNT2B, SERPINE2, MAST1, SLC7A11, BRCA2, DPCD, HIF1A, AQP1, RRAS, CRTAC1, S1PR1, SLITRK5, ZNF423, EPHB2, B2M, NTRK2, TGFB3, ATRX, NRG1, HOOK3, SMARCA1, EML1, COL1A1, FABP7, C1H21ORF91, CTNNB1, FGFR1
GO:0043603~cellular amide metabolic process	52	0.0824529	LOC105613145, RPL34, SLC7A11, ABCA12, RPS15, LOC101123112, RPS19, LOC105607745, LOC443297, RPS13, LOC105601845, CERS3, CERS4, RPS9, LOC101116302, RPL21, ARG1, GSTA1-1, RPS5, RPS6, RPL22, RPS3A, LOC101110719, LOC101105336, BIN1, ETHE1, LOC105606567, RPL27, RPL28, SMPDL3A, CERS1, ST6GALNAC6, RPL10, CARNMT1, MTHFD1L, DND1, EIF4EBP3, GGT5, NTRK2, GSR, SAMD4A, RPL35A, ASS1, LARP6, P2RX7, LOC106991444,…
GO:0032233~positive regulation of actin filament bundle assembly	5	0.0828718	ARHGEF10, CCDC88A, MYOC, TGFB3, RAPGEF3
GO:0010812~negative regulation of cell-substrate adhesion	5	0.0828718	COL1A1, ANGPT2, MYOC, SPOCK1, ARHGAP6
GO:0031589~cell-substrate adhesion	16	0.0840952	VIT, TNXB, ECM2, ANGPT2, MYOC, ACTN2, CIB1, ARHGAP6, COL1A1, RRAS, SPOCK2, AKIP1, CTNNB1, FAT2, SPOCK1, EMILIN1
GO:0006915~apoptotic process	58	0.084341	RB1, CNTFR, ATP2A3, CIB1, SLC7A11, BRCA2, ICAM1, AQP1, LGALS3, CASP7, LGALS1, SIX4, FAM162A, ADAMTSL4, PDK4, ANXA6, PHLDA1, KLF11, PRKCB, OSR1, TSC22D3, RPS6, KRT8, SLC39A10, TNFRSF1B, MMP9, RNF144B, PLSCR1, BIN1, DDIT4, TLR3, ATF3, TNFRSF21, LOC101119706, PRKAA2, RPL10, AMIGO2, HIF1A, FSTL1, SOCS3, CALHM2, TP53INP1, SLIT3, BID, BARD1, NTRK2, IGF1, MEIS3, MT3, P2RX7, LOC101122351, GPAM, IL2RB, AC…
GO:0032268~regulation of cellular protein metabolic process	79	0.0846061	RB1, SERPINE2, DYSF, CIB1, EDA2R, ICAM1, FGF7, C1QTNF2, C1QTNF1, DUSP10, FAM162A, LOC101122940, ENPP2, TIMP2, PLCE1, ENPP1, EMILIN1, EPHB2, DACT1, PPP1R16B, DTX3L, MYOC, LMO3, ATRX, RPL22, SLC39A10, NRG1, TNFRSF1B, MMP9, CBFA2T3, MTURN, RGMA, CLDN3, BIN1, CD109, SERPING1, TLR3, RAPGEF3, ATF3, NDRG4, TNXB, PRKAA2, RPL10, LRP4, HIF1A, THBS4, FGD2, SOCS3, NUAK1, RRAS, DND1, NDN, EIF4EBP3, LRIG2, IGF…
GO:0006672~ceramide metabolic process	7	0.0850986	P2RX7, CERS3, CERS4, ACER3, ABCA12, CERS1, ST6GALNAC6
GO:0061572~actin filament bundle organization	9	0.0851454	ARHGEF10, CCDC88A, MYOC, TGFB3, DPYSL3, AIF1, ARHGAP6, RAPGEF3, PLS1
GO:0018149~peptide cross-linking	4	0.0852769	SPOCK2, KRT1, F13A1, KRT10
GO:0002724~regulation of T cell cytokine production	4	0.0852769	RSAD2, ARG1, TNFRSF1B, B2M
GO:0015670~carbon dioxide transport	2	0.0855434	AQP5, AQP1
GO:0051823~regulation of synapse structural plasticity	2	0.0855434	DMPK, CAMK1
GO:0036023~embryonic skeletal limb joint morphogenesis	2	0.0855434	OSR1, CTNNB1
GO:0015669~gas transport	2	0.0855434	AQP5, AQP1
GO:1901654~response to ketone	6	0.0861713	PRKAA2, TGFB3, DDIT4, SLIT3, ACACA, AQP1
GO:1903409~reactive oxygen species biosynthetic process	6	0.0861713	LOC101119706, NOS2, DDAH1, DDAH2, CYP1A1, ASS1
GO:0042445~hormone metabolic process	10	0.0865548	LOC101119706, LOC101104703, EGR1, AKR1D1, CYP1A1, CPE, LOC101103439, HIF1A, CLCN2, BMP6
GO:0006091~generation of precursor metabolites and energy	18	0.0884127	PFKFB2, AGL, GAA, PGAM2, LOC101114379, PYGM, IGF1, MT3, HIF1A, CBFA2T3, P2RX7, C1QTNF2, PPP1R3C, PPP1R3B, PRDM16, DDIT4, ENPP1, GYG1
GO:0007632~visual behavior	5	0.0893122	NDRG4, PDE1B, SLC7A11, MEIS2, HIF1A
GO:0022404~molting cycle process	7	0.0897136	EDAR, FGF7, CD109, CTNNB1, LRP4, SOSTDC1, FOXN1
GO:0022405~hair cycle process	7	0.0897136	EDAR, FGF7, CD109, CTNNB1, LRP4, SOSTDC1, FOXN1
GO:0098773~skin epidermis development	7	0.0897136	EDAR, FGF7, CD109, CTNNB1, LRP4, SOSTDC1, FOXN1
GO:0006643~membrane lipid metabolic process	11	0.0899982	P2RX7, CERS3, LOC101119706, CERS4, SPNS2, ACER3, ENPP2, ABCA12, SMPDL3A, CERS1, ST6GALNAC6
GO:0010038~response to metal ion	11	0.0899982	P2RX7, PLSCR1, FABP4, PRKAA2, MT3, B2M, HIF1A, MMP9, BMP6, AQP1, LOXL2
GO:0055088~lipid homeostasis	8	0.0901439	GRAMD1B, FABP3, FABP4, ABCA5, GPAM, ABCA12, ACACA, ASGR2
GO:1990266~neutrophil migration	6	0.0915676	LGALS3, C3AR1, DYSF, VAV1, THBS4, JAM3
GO:0008284~positive regulation of cell proliferation	33	0.0918285	CNTFR, SMARCD3, DYSF, CIB1, PTH1R, HIF1A, THBS4, AQP1, LOC101112639, DLL4, FGF7, ADAMTS1, S1PR1, NUDT16, ZNF423, EPHB2, PPP1R16B, EGR1, TGFB3, OSR1, IGFBP2, RPS6, IGF2, SLC39A10, IGF1, MMP9, BMP6, FABP4, GPAM, ACER3, CTNNB1, CARD11, FGFR1
GO:0065009~regulation of molecular function	79	0.092001	RB1, WFIKKN1, FHL1, DYSF, ATP2A3, CIB1, ARHGAP6, EDA2R, ARHGAP44, C1QTNF2, DUSP10, HEY1, RGS1, FAM162A, CRTAC1, TIMP2, PLCE1, EPHB2, B2M, DACT1, ARHGEF10, DTX3L, DDX58, PRKCB, ACTN2, OSR1, TPM2, ELMOD1, ARAP2, SLC39A10, NRG1, ATP1B1, MMP9, MTURN, VAV1, GEM, RGMA, PLSCR1, CLDN3, BIN1, CERS1, TLR3, CARD11, RAPGEF3, LOC101119706, TNXB, SMARCD3, KCNE3, RGS16, SRI, RASGRP1, HIF1A, LOC101102194, FGD2, …
GO:0045444~fat cell differentiation	12	0.0922819	FABP3, STEAP4, FABP4, DUSP10, LMO3, TGFB1I1, PRDM16, DYSF, ENPP1, INHBB, PSMB8, MEDAG
GO:0048762~mesenchymal cell differentiation	11	0.0932525	TMEM100, COL1A1, LOC101104703, TGFB3, TGFB1I1, OSR1, DACT3, USF3, HIF1A, FGFR1, LOXL2
GO:0030900~forebrain development	17	0.0936599	NTRK2, WNT2B, ATRX, NRG1, SLC7A11, HOOK3, DPCD, HIF1A, AQP1, CRTAC1, FABP7, CTNNB1, C1H21ORF91, SLITRK5, EPHB2, B2M, FGFR1
GO:0009914~hormone transport	13	0.0936948	RPH3AL, NOS2, LTBP4, INHBB, SRI, ABCA12, HIF1A, AQP1, ANO1, C1QTNF1, VSNL1, CPE, FGFR1
GO:0043462~regulation of ATPase activity	4	0.0938994	PLSCR1, TPM2, HSPA2, ATP1B1
GO:1902622~regulation of neutrophil migration	4	0.0938994	C3AR1, DYSF, THBS4, JAM3
GO:0090184~positive regulation of kidney development	4	0.0938994	EGR1, WNT2B, SIX4, HOXB7
GO:0010837~regulation of keratinocyte proliferation	4	0.0938994	FGF7, CD109, PRKD1, SLURP1
GO:0010107~potassium ion import	3	0.0942909	KCNJ8, ATP1B1, HCN2
GO:0035336~long-chain fatty-acyl-CoA metabolic process	3	0.0942909	ELOVL4, ELOVL6, FAR1
GO:1990573~potassium ion import across plasma membrane	3	0.0942909	KCNJ8, ATP1B1, HCN2
GO:0042026~protein refolding	3	0.0942909	DNAJA4, HSPA2, B2M
GO:0009132~nucleoside diphosphate metabolic process	7	0.0944621	P2RX7, PFKFB2, ENTPD3, PGAM2, DDIT4, NUDT16, CBFA2T3
GO:0051196~regulation of coenzyme metabolic process	5	0.0959854	P2RX7, DDIT4, PDK4, HIF1A, CBFA2T3
GO:0045665~negative regulation of neuron differentiation	10	0.0970723	SEMA3G, SPOCK1, LRP4, CIB1, VIM, LRIG2, EPHB2, MT3, B2M, RGMA
GO:0042327~positive regulation of phosphorylation	34	0.0973499	NDRG4, LRP4, CIB1, EDA2R, THBS4, FGD2, ICAM1, FGF7, C1QTNF2, C1QTNF1, ENPP2, PLCE1, IGFBP6, NTRK2, RARRES2, NRG1, HSPA2, PARP14, MMP9, MT3, MTURN, BMP6, P2RX7, CCDC88A, CLDN3, SLCO3A1, ACKR3, CTNNB1, CAMK1, LOC101117971, LAT, TLR3, RAPGEF3, FGFR1
GO:0022612~gland morphogenesis	8	0.0987004	EDAR, FGF7, ELF3, TGFB3, SOSTDC1, NKX2-3, LIMS2, FGFR1
GO:1903169~regulation of calcium ion transmembrane transport	7	0.0993429	REM1, DYSF, SRI, PRKD1, HSPA2, ATP1B1, GEM
GO:0006814~sodium ion transport	7	0.0993429	SERPINE2, CATSPER4, OSR1, ATP1B1, HCN2, SLC9C2, ATP6V1B1
