# Supplementary material for: Early-life ruminal microbiome-derived indole-3-carboxaldehyde and prostaglandin D2 are effective promoters of rumen development
Source: Genome Biol. 2024 Mar 4;25:64. doi: 10.1186/s13059-024-03205-x (PMC10910749; doi:10.1186/s13059-024-03205-x)
Supplement: Supplementary file 4 — Additional file 4: Table S3. The Gene Ontology terms associated with rumen epithelial development biological process. [file 13059_2024_3205_MOESM4_ESM.xlsx]

## Sheet: Sheet1
Table S3. The GO terms associated with rumen epithelial development biological process.
GO Term	Count	P-value	Genes
GO:0060429~epithelium development	55	0.000656175	WNT2B, SERPINE2, TGFB1I1, BRCA2, ABCA12, ICAM1, AQP1, TMEM100, LGALS3, FGF7, DUSP10, SIX4, ADAMTSL4, GJA5, DZIP1L, SOSTDC1, DACT1, PLS1, CERS3, PPP1R16B, KRT4, OSR1, ATRX, MMP9, RGMA, ACTA2, EDAR, CLDN3, ELF3, GPR161, CD109, ROR2, HOXB7, RAPGEF3, HOXB5, KANK2, TAGLN, DLX3, GREB1L, LRP4, STC1, HIF1A, FSTL1, DLL4, SOCS3, MTHFD1L, GPC3, PDZD7, KRT10, FOXN1, BMP6, COL5A1, CTNNB1, VIM, FGFR1
GO:0050678~regulation of epithelial cell proliferation	21	0.0030475	RB1, PPP1R16B, KRT4, OSR1, SERPINF1, DYSF, BRCA2, BMP6, SLURP1, THBS4, DLL4, FGF7, DUSP10, SIX4, CD109, GPC3, CTNNB1, PRKD1, B2M, LIMS2, FGFR1
GO:0030855~epithelial cell differentiation	31	0.0052466	TAGLN, DLX3, TGFB1I1, STC1, ABCA12, HIF1A, FSTL1, ICAM1, TMEM100, LGALS3, ADAMTSL4, PDZD7, PLS1, CERS3, PPP1R16B, KRT4, OSR1, ATRX, KRT10, FOXN1, MMP9, BMP6, ACTA2, CLDN3, ELF3, CD109, CTNNB1, VIM, RAPGEF3, FGFR1, HOXB5
GO:0002064~epithelial cell development	16	0.005547	PPP1R16B, ATRX, STC1, ABCA12, HIF1A, BMP6, ICAM1, ACTA2, CLDN3, ADAMTSL4, CTNNB1, VIM, PDZD7, RAPGEF3, FGFR1, PLS1
GO:0050680~negative regulation of epithelial cell proliferation	11	0.00912691	DLL4, RB1, DUSP10, KRT4, SERPINF1, CD109, GPC3, BRCA2, B2M, SLURP1, LIMS2
GO:0050673~epithelial cell proliferation	21	0.0133262	RB1, PPP1R16B, KRT4, OSR1, SERPINF1, DYSF, BRCA2, BMP6, SLURP1, THBS4, LOXL2, DLL4, FGF7, DUSP10, CD109, GPC3, CTNNB1, PRKD1, B2M, LIMS2, FGFR1
GO:1905330~regulation of morphogenesis of an epithelium	8	0.067104	FGF7, WNT2B, SIX4, GPC3, CTNNB1, ROR2, HOXB7, FGFR1
