# Supplementary material for: Early-life ruminal microbiome-derived indole-3-carboxaldehyde and prostaglandin D2 are effective promoters of rumen development
Source: Genome Biol. 2024 Mar 4;25:64. doi: 10.1186/s13059-024-03205-x (PMC10910749; doi:10.1186/s13059-024-03205-x)
Supplement: Supplementary file 5 — Additional file 5: Table S4. Correlation analysis (FDR < 0.10) of ruminal epithelial thickness and gene expression related to the Wnt/β-catenin signaling pathway. [file 13059_2024_3205_MOESM5_ESM.xlsx]

## Sheet: Sheet1
Table S4. Correlation analysis (FDR<0.10) of ruminal epithelial thickness and gene expression related to the Wnt/β-catenin signaling pathway
Gene product name	Gene ID	Gene name	Rumen morphological development parameter	r-value	FDR	Colors
c-mcy	K04377	MYC	Total epithelia thickness	0.626087	0.0284162	RED
Frizzled	K02329	FZD3	Total epithelia thickness	0.624348	0.0284162	RED
CK2	K03097	CSNK2A1	Total epithelia thickness	0.623478	0.0284162	RED
GSK-3β	K03083	GSK3B	Total epithelia thickness	0.601739	0.0284162	RED
SOST	K16834	SOSTDC1	Total epithelia thickness	0.601739	0.0284162	RED
Wnt	K03209	WNT1	Total epithelia thickness	0.600192	0.0284162	RED
CK2	K03097	CSNK2A2	Total epithelia thickness	0.587826	0.0316204	RED
Dkk	K02165	DKK2	Total epithelia thickness	-0.583478	0.0316204	GREEN
Porc	K00181	CBFB	Total epithelia thickness	0.533043	0.0753731	RED
CBY1	K23402	CBY1	Total epithelia thickness	0.526865	0.0764429	RED
Xsox17	K04495	SOX17	Total epithelia thickness	-0.51913	0.0801348	GREEN
fra-1	K04502	FOSL1	Total epithelia thickness	0.512174	0.0832433	RED
c-jun	K04448	JUN	Total epithelia thickness	-0.502609	0.0905754	GREEN
β-catenin	K02105	CTNNB1	Total epithelia thickness	0.477391	0.0911953	RED
LRP5/6	K03068	LRP5_6	Total epithelia thickness	-0.493913	0.0911953	GREEN
cycD	K10151	CCND2	Total epithelia thickness	0.425217	0.0316204	RED
