# Supplementary material for: Early-life ruminal microbiome-derived indole-3-carboxaldehyde and prostaglandin D2 are effective promoters of rumen development
Source: Genome Biol. 2024 Mar 4;25:64. doi: 10.1186/s13059-024-03205-x (PMC10910749; doi:10.1186/s13059-024-03205-x)
Supplement: Supplementary file 6 — Additional file 6: Table S5. The Gene Ontology terms of differentially expressed genes in the ruminal muscle transcriptome. [file 13059_2024_3205_MOESM6_ESM.xlsx]

## Sheet: Sheet1
Table S5. The GO terms of DEGs in the ruminal muscle transcriptome.
Term	Count	P-value	Genes
GO:0009605~response to external stimulus	42	1.5072e-06	CX3CR1, SCARB1, RYR2, SEMA5B, CD40, LXN, ODC1, CXCR4, THBS1, CORO1A, PPL, IFI44L, IFIH1, CDH5, EDNRB, MAP1LC3C, MDK, STMN1, COTL1, PDK4, HMCN1, TNFAIP8L2, VSIG4, FCGR1A, SEMA6B, NOS2, RSAD2, KCNJ8, UNC5B, RARRES2, NOG, NR1D2, ISG15, SMAD6, NPNT, LOC101120093, LOC101103238, ACTA2, PLSCR1, ADRB3, CHI3L1, PPARA
GO:0006955~immune response	32	3.00324e-06	CD40, C1S, LOC101110855, LOC101106452, THBS1, CORO1A, CTSS, MILR1, IFIH1, OVAR-DRB1, RAB20, TESPA1, MDK, TIFA, LOC101109747, TP53BP1, VSIG4, FCGR1A, NOS2, RSAD2, RARRES2, MX1, LOC100101238, ISG15, SMAD6, LOC101120093, LOC101103238, PLSCR1, PTPN6, LCP1, PDCD1, LOC101119572
GO:0006909~phagocytosis	11	3.18558e-06	SCARB1, MSR1, PLSCR1, RAB20, NCF4, PECAM1, FCGR1A, CORO1A, THBS1, AIF1, TGM2
GO:0006952~defense response	30	3.42465e-05	CD40, LOC101106452, THBS1, CORO1A, IFI44L, IFIH1, CDH5, RAB20, MDK, TIFA, COTL1, LOC101121216, TNFAIP8L2, VSIG4, FCGR1A, TAC1, NOS2, RSAD2, KCNJ8, RARRES2, MX1, NR1D2, ISG15, LOC101120093, LOC101103238, PLSCR1, CHI3L1, PTPN6, PPARA, TRIM55
GO:0055080~cation homeostasis	17	8.55419e-05	RYR2, CD40, HTR2B, LOC101106452, CORO1A, KCTD7, CDH5, RAB20, EDNRB, PDK4, PTPN6, CASQ1, RHCG, TAC1, TGM2, LOC101119572, FTL
GO:0045069~regulation of viral genome replication	7	0.000103923	PLSCR1, NR5A2, RSAD2, MX1, ISG15, PPARA, LOC101119572
GO:0098771~inorganic ion homeostasis	17	0.000110328	RYR2, CD40, HTR2B, LOC101106452, CORO1A, KCTD7, CDH5, RAB20, EDNRB, PDK4, PTPN6, CASQ1, RHCG, TAC1, TGM2, LOC101119572, FTL
GO:1904019~epithelial cell apoptotic process	7	0.000196693	CDH5, RYR2, CD40, MDK, PPARA, THBS1, LOC101120093
GO:0006873~cellular ion homeostasis	15	0.000212201	RYR2, CD40, HTR2B, LOC101106452, CORO1A, KCTD7, CDH5, RAB20, PTPN6, CASQ1, RHCG, TAC1, TGM2, LOC101119572, FTL
GO:0051924~regulation of calcium ion transport	9	0.000241838	RYR2, TSPAN13, RRAD, CAMK2A, PTPN6, LOC101106452, CASQ1, CORO1A, LOC101120093
GO:0006954~inflammatory response	15	0.000274644	NOS2, RARRES2, NR1D2, THBS1, LOC101120093, CDH5, MDK, LOC101121216, CHI3L1, TNFAIP8L2, VSIG4, PPARA, FCGR1A, TAC1, TRIM55
GO:0006816~calcium ion transport	11	0.000292904	RYR2, TSPAN13, RRAD, CAMK2A, HTR2B, PTPN6, LOC101106452, CASQ1, CORO1A, LOC101120093, LOC101119572
GO:0019079~viral genome replication	7	0.000345101	PLSCR1, NR5A2, RSAD2, MX1, ISG15, PPARA, LOC101119572
GO:1903169~regulation of calcium ion transmembrane transport	7	0.000371991	RYR2, TSPAN13, RRAD, PTPN6, LOC101106452, CASQ1, CORO1A
GO:0050801~ion homeostasis	17	0.000387882	RYR2, CD40, HTR2B, LOC101106452, CORO1A, KCTD7, CDH5, RAB20, EDNRB, PDK4, PTPN6, CASQ1, RHCG, TAC1, TGM2, LOC101119572, FTL
GO:0006874~cellular calcium ion homeostasis	11	0.000448012	CDH5, RYR2, CD40, HTR2B, PTPN6, LOC101106452, CASQ1, TAC1, CORO1A, LOC101119572, TGM2
GO:1904035~regulation of epithelial cell apoptotic process	6	0.000513657	CDH5, CD40, MDK, PPARA, THBS1, LOC101120093
GO:0002478~antigen processing and presentation of exogenous peptide antigen	4	0.000564951	CLEC4A, LOC101109747, FCGR1A, CTSS
GO:0048878~chemical homeostasis	21	0.00057453	SCARB1, RYR2, CD40, HTR2B, NR1D2, LOC101106452, CORO1A, KCTD7, CDH5, RAB20, EDNRB, NR5A2, STMN1, PDK4, PTPN6, CASQ1, RHCG, TAC1, TGM2, LOC101119572, FTL
GO:0030003~cellular cation homeostasis	14	0.000579058	RYR2, CD40, HTR2B, LOC101106452, CORO1A, KCTD7, CDH5, RAB20, PTPN6, CASQ1, TAC1, TGM2, LOC101119572, FTL
GO:0070838~divalent metal ion transport	11	0.000599134	RYR2, TSPAN13, RRAD, CAMK2A, HTR2B, PTPN6, LOC101106452, CASQ1, CORO1A, LOC101120093, LOC101119572
GO:0051235~maintenance of location	10	0.000636391	SCARB1, RYR2, MSR1, HTR2B, PTPN6, LOC101106452, CASQ1, PPARA, CORO1A, SYNE1
GO:0072511~divalent inorganic cation transport	11	0.000662341	RYR2, TSPAN13, RRAD, CAMK2A, HTR2B, PTPN6, LOC101106452, CASQ1, CORO1A, LOC101120093, LOC101119572
GO:0045071~negative regulation of viral genome replication	5	0.000666069	PLSCR1, RSAD2, MX1, ISG15, LOC101119572
GO:0055074~calcium ion homeostasis	11	0.000713801	CDH5, RYR2, CD40, HTR2B, PTPN6, LOC101106452, CASQ1, TAC1, CORO1A, LOC101119572, TGM2
GO:0006875~cellular metal ion homeostasis	13	0.000806876	RYR2, CD40, HTR2B, LOC101106452, CORO1A, KCTD7, CDH5, PTPN6, CASQ1, TAC1, TGM2, LOC101119572, FTL
GO:0072503~cellular divalent inorganic cation homeostasis	11	0.000817462	CDH5, RYR2, CD40, HTR2B, PTPN6, LOC101106452, CASQ1, TAC1, CORO1A, LOC101119572, TGM2
GO:0034097~response to cytokine	17	0.000830848	NOS2, LOC101113965, GFPT2, MX1, CXCR4, ISG15, NPNT, CORO1A, LOC101120093, IFIH1, PLSCR1, RAB20, NR5A2, CHI3L1, HCLS1, XAF1, ADAMTS7
GO:0010033~response to organic substance	38	0.000919533	SCARB1, RYR2, LOC101113965, CXCR4, IRS2, THBS1, CORO1A, CTSS, IFIH1, CDH5, RAB20, ADAMTS3, ADAMTSL2, PDK4, TAC1, TGM2, ADAMTS7, NOS2, KCNJ8, RARRES2, GFPT2, NOG, MX1, LMO2, ISG15, SMAD6, NPNT, LOC101120093, LOC101103238, PLSCR1, NR5A2, RGS10, CYP1A1, CHI3L1, HCLS1, PPARA, XAF1, HCN2
GO:0097529~myeloid leukocyte migration	8	0.000933343	LOC101103238, EDNRB, MDK, RARRES2, DAPK2, PECAM1, LOC101120093, TRIM55
GO:1905517~macrophage migration	5	0.00106434	EDNRB, MDK, RARRES2, LOC101120093, TRIM55
GO:0019884~antigen processing and presentation of exogenous antigen	4	0.00107481	CLEC4A, LOC101109747, FCGR1A, CTSS
GO:0055082~cellular chemical homeostasis	15	0.00111139	RYR2, CD40, HTR2B, LOC101106452, CORO1A, KCTD7, CDH5, RAB20, PTPN6, CASQ1, RHCG, TAC1, TGM2, LOC101119572, FTL
GO:0071310~cellular response to organic substance	32	0.00129485	RYR2, CXCR4, IRS2, THBS1, CORO1A, CTSS, IFIH1, CDH5, RAB20, ADAMTS3, ADAMTSL2, PDK4, TAC1, TGM2, ADAMTS7, NOS2, RARRES2, GFPT2, NOG, MX1, LMO2, ISG15, SMAD6, NPNT, LOC101120093, LOC101103238, NR5A2, CYP1A1, CHI3L1, HCLS1, PPARA, HCN2
GO:0051282~regulation of sequestering of calcium ion	6	0.00135539	RYR2, HTR2B, PTPN6, LOC101106452, CASQ1, CORO1A
GO:0034765~regulation of ion transmembrane transport	12	0.00144145	RYR2, CACNG7, CLIC5, TSPAN13, KCNJ8, RRAD, PTPN6, LOC101106452, CASQ1, CORO1A, THBS1, CTSS
GO:0051208~sequestering of calcium ion	6	0.00145496	RYR2, HTR2B, PTPN6, LOC101106452, CASQ1, CORO1A
GO:0072507~divalent inorganic cation homeostasis	11	0.00146697	CDH5, RYR2, CD40, HTR2B, PTPN6, LOC101106452, CASQ1, TAC1, CORO1A, LOC101119572, TGM2
GO:0051707~response to other organism	19	0.00158964	SCARB1, CD40, NOS2, RSAD2, KCNJ8, RARRES2, ODC1, ISG15, SMAD6, LOC101120093, IFI44L, LOC101103238, IFIH1, ACTA2, PLSCR1, STMN1, COTL1, HMCN1, FCGR1A
GO:0043207~response to external biotic stimulus	19	0.00164589	SCARB1, CD40, NOS2, RSAD2, KCNJ8, RARRES2, ODC1, ISG15, SMAD6, LOC101120093, IFI44L, LOC101103238, IFIH1, ACTA2, PLSCR1, STMN1, COTL1, HMCN1, FCGR1A
GO:0019882~antigen processing and presentation	7	0.0016701	CLEC4A, OVAR-DRB1, LOC101109747, FCGR1A, THBS1, PSMB8, CTSS
GO:0090279~regulation of calcium ion import	6	0.00167013	RYR2, PTPN6, LOC101106452, CASQ1, CORO1A, LOC101120093
GO:0051238~sequestering of metal ion	6	0.00167013	RYR2, HTR2B, PTPN6, LOC101106452, CASQ1, CORO1A
GO:0051049~regulation of transport	27	0.0016986	RYR2, CLIC5, MYOM1, RRAD, CAMK2A, LOC101106452, THBS1, CORO1A, CTSS, CACNG7, CHP2, FCGR1A, TGM2, NOS2, RSAD2, KCNJ8, SLC51B, LOC101120093, KCTD7, PLSCR1, TSPAN13, HCLS1, PTPN6, LCP1, CASQ1, CRYAB, CD200
GO:0034762~regulation of transmembrane transport	12	0.00183236	RYR2, CACNG7, CLIC5, TSPAN13, KCNJ8, RRAD, PTPN6, LOC101106452, CASQ1, CORO1A, THBS1, CTSS
GO:0070887~cellular response to chemical stimulus	37	0.00198473	RYR2, CXCR4, IRS2, THBS1, CORO1A, CTSS, IFIH1, CDH5, RAB20, EDNRB, ADAMTS3, MDK, ADAMTSL2, CHP2, PDK4, TAC1, LOC101117184, TGM2, ADAMTS7, NOS2, RARRES2, GFPT2, NOG, MX1, LMO2, ISG15, SMAD6, NPNT, LOC101120093, LOC101103238, NR5A2, RGS10, CYP1A1, CHI3L1, HCLS1, PPARA, HCN2
GO:0070509~calcium ion import	7	0.00205241	RYR2, HTR2B, PTPN6, LOC101106452, CASQ1, CORO1A, LOC101120093
GO:0070588~calcium ion transmembrane transport	7	0.00215754	RYR2, RRAD, HTR2B, PTPN6, LOC101106452, CASQ1, CORO1A
GO:0002252~immune effector process	17	0.0023047	CD40, RSAD2, C1S, KCNJ8, ISG15, CORO1A, IFI44L, MILR1, IFIH1, PLSCR1, MDK, PTPN6, LOC101109747, LCP1, TP53BP1, VSIG4, FCGR1A
GO:0055065~metal ion homeostasis	13	0.00269972	RYR2, CD40, HTR2B, LOC101106452, CORO1A, KCTD7, CDH5, PTPN6, CASQ1, TAC1, TGM2, LOC101119572, FTL
GO:0051279~regulation of release of sequestered calcium ion into cytosol	5	0.00273748	RYR2, PTPN6, LOC101106452, CASQ1, CORO1A
GO:0030001~metal ion transport	14	0.0029811	RYR2, KCNJ8, RRAD, CAMK2A, HTR2B, LOC101106452, CORO1A, LOC101120093, TSPAN13, PTPN6, CASQ1, HCN2, LOC101119572, FTL
GO:0009607~response to biotic stimulus	19	0.00298625	SCARB1, CD40, NOS2, RSAD2, KCNJ8, RARRES2, ODC1, ISG15, SMAD6, LOC101120093, IFI44L, LOC101103238, IFIH1, ACTA2, PLSCR1, STMN1, COTL1, HMCN1, FCGR1A
GO:0006935~chemotaxis	13	0.00301957	SEMA6B, CX3CR1, SEMA5B, UNC5B, RARRES2, NOG, CXCR4, THBS1, CORO1A, LOC101120093, LOC101103238, EDNRB, MDK
GO:0098655~cation transmembrane transport	11	0.00302456	RYR2, TSPAN13, KCNJ8, RRAD, HTR2B, PTPN6, LOC101106452, CASQ1, CORO1A, HCN2, CTSS
GO:0043269~regulation of ion transport	14	0.00317099	RYR2, CLIC5, KCNJ8, RRAD, CAMK2A, LOC101106452, THBS1, CORO1A, LOC101120093, CTSS, CACNG7, TSPAN13, PTPN6, CASQ1
GO:0042330~taxis	13	0.00322597	SEMA6B, CX3CR1, SEMA5B, UNC5B, RARRES2, NOG, CXCR4, THBS1, CORO1A, LOC101120093, LOC101103238, EDNRB, MDK
GO:0060402~calcium ion transport into cytosol	6	0.00329205	RYR2, HTR2B, PTPN6, LOC101106452, CASQ1, CORO1A
GO:0006812~cation transport	16	0.00340531	RYR2, KCNJ8, RRAD, CAMK2A, HTR2B, LOC101106452, CORO1A, LOC101120093, CTSS, TSPAN13, PTPN6, CASQ1, RHCG, HCN2, LOC101119572, FTL
GO:0045087~innate immune response	14	0.00343942	NOS2, RSAD2, RARRES2, MX1, ISG15, LOC101106452, CORO1A, LOC101120093, IFIH1, PLSCR1, RAB20, TIFA, PTPN6, VSIG4
GO:1903900~regulation of viral life cycle	7	0.00360064	PLSCR1, NR5A2, RSAD2, MX1, ISG15, PPARA, LOC101119572
GO:0019725~cellular homeostasis	15	0.00376065	RYR2, CD40, HTR2B, LOC101106452, CORO1A, KCTD7, CDH5, RAB20, PTPN6, CASQ1, RHCG, TAC1, TGM2, LOC101119572, FTL
GO:0001816~cytokine production	15	0.0038312	CD40, NOS2, RSAD2, HTR2B, ISG15, THBS1, CLEC4A, IFIH1, ADAMTS3, S100A13, CHI3L1, PTPN6, VSIG4, PPARA, CD200
GO:0002682~regulation of immune system process	23	0.00395759	CD40, RSAD2, C1S, RARRES2, ISG15, THBS1, CORO1A, LOC101120093, MILR1, IFIH1, PLSCR1, TESPA1, MDK, TIFA, HCLS1, PTPN6, LOC101109747, PDCD1, TP53BP1, TNFAIP8L2, VSIG4, FCGR1A, CD200
GO:0034220~ion transmembrane transport	12	0.00404431	RYR2, TSPAN13, KCNJ8, RRAD, HTR2B, PTPN6, LOC101106452, CASQ1, CORO1A, THBS1, HCN2, CTSS
GO:0006911~phagocytosis, engulfment	4	0.00405044	MSR1, FCGR1A, THBS1, AIF1
GO:0048002~antigen processing and presentation of peptide antigen	4	0.00405044	CLEC4A, LOC101109747, FCGR1A, CTSS
GO:0002684~positive regulation of immune system process	18	0.00422384	CD40, RSAD2, C1S, RARRES2, ISG15, THBS1, CORO1A, IFIH1, PLSCR1, TESPA1, MDK, TIFA, HCLS1, PTPN6, LOC101109747, TP53BP1, VSIG4, FCGR1A
GO:0007204~positive regulation of cytosolic calcium ion concentration	7	0.00427158	RYR2, HTR2B, PTPN6, LOC101106452, CASQ1, TAC1, CORO1A
GO:0002468~dendritic cell antigen processing and presentation	3	0.004488	CLEC4A, LOC101109747, THBS1
GO:0006811~ion transport	23	0.00485258	SCARB1, RYR2, CLIC5, NOS2, KCNJ8, RRAD, CAMK2A, HTR2B, LOC101106452, SLC51B, THBS1, CORO1A, LOC101120093, CTSS, CACNG7, TSPAN13, SLC27A6, PTPN6, CASQ1, RHCG, HCN2, LOC101119572, FTL
GO:0006897~endocytosis	12	0.00502046	SCARB1, MSR1, PLSCR1, RAB20, NCF4, PECAM1, HTR2B, FCGR1A, CORO1A, THBS1, AIF1, TGM2
GO:0048246~macrophage chemotaxis	4	0.00505388	EDNRB, MDK, RARRES2, LOC101120093
GO:0060401~cytosolic calcium ion transport	6	0.00528429	RYR2, HTR2B, PTPN6, LOC101106452, CASQ1, CORO1A
GO:0010959~regulation of metal ion transport	9	0.0056143	RYR2, TSPAN13, RRAD, CAMK2A, PTPN6, LOC101106452, CASQ1, CORO1A, LOC101120093
GO:0010522~regulation of calcium ion transport into cytosol	5	0.00566617	RYR2, PTPN6, LOC101106452, CASQ1, CORO1A
GO:1903901~negative regulation of viral life cycle	5	0.00566617	PLSCR1, RSAD2, MX1, ISG15, LOC101119572
GO:0002449~lymphocyte mediated immunity	8	0.00588254	CD40, RSAD2, C1S, PTPN6, LOC101109747, TP53BP1, FCGR1A, CORO1A
GO:0045321~leukocyte activation	16	0.00596699	CD40, RSAD2, THBS1, CORO1A, LOC101103238, MILR1, CLEC4A, FCGR3A, MDK, PTPN6, LOC101109747, LCP1, TP53BP1, TNFAIP8L2, VSIG4, CD200
GO:1904062~regulation of cation transmembrane transport	8	0.00627168	RYR2, TSPAN13, RRAD, PTPN6, LOC101106452, CASQ1, CORO1A, CTSS
GO:0072593~reactive oxygen species metabolic process	8	0.00627168	MYCN, NOS2, NCF4, CYP1A1, PDK4, LOC101106452, PPARA, THBS1
GO:0002443~leukocyte mediated immunity	9	0.00646204	MILR1, CD40, RSAD2, C1S, PTPN6, LOC101109747, TP53BP1, FCGR1A, CORO1A
GO:0051480~regulation of cytosolic calcium ion concentration	7	0.00735734	RYR2, HTR2B, PTPN6, LOC101106452, CASQ1, TAC1, CORO1A
GO:0071495~cellular response to endogenous stimulus	19	0.00758311	RYR2, RARRES2, NOG, LMO2, IRS2, NPNT, SMAD6, THBS1, CORO1A, LOC101120093, CTSS, CDH5, ADAMTSL2, PDK4, PPARA, TAC1, HCN2, TGM2, ADAMTS7
GO:0099024~plasma membrane invagination	4	0.00817221	MSR1, FCGR1A, THBS1, AIF1
GO:0098662~inorganic cation transmembrane transport	9	0.00818811	RYR2, KCNJ8, RRAD, HTR2B, PTPN6, LOC101106452, CASQ1, CORO1A, HCN2
GO:0009615~response to virus	10	0.00843639	IFIH1, ACTA2, CD40, PLSCR1, RSAD2, KCNJ8, STMN1, ODC1, ISG15, IFI44L
GO:0006936~muscle contraction	8	0.00852682	ACTA2, RYR2, MYOM1, EDNRB, HTR2B, CTNNA3, CASQ1, NPNT
GO:0010885~regulation of cholesterol storage	3	0.00859207	SCARB1, MSR1, PPARA
GO:0016337~single organismal cell-cell adhesion	12	0.00872414	CDH5, MDK, PECAM1, CTNNA3, PTPN6, LOC101109747, TNFAIP8L2, VSIG4, NPNT, PPARA, CORO1A, CD200
GO:0050776~regulation of immune response	15	0.00886005	CD40, RSAD2, C1S, ISG15, IFIH1, PLSCR1, TESPA1, TIFA, PTPN6, LOC101109747, PDCD1, TP53BP1, VSIG4, FCGR1A, CD200
GO:2000353~positive regulation of endothelial cell apoptotic process	3	0.0102227	CD40, THBS1, LOC101120093
GO:0042981~regulation of apoptotic process	22	0.010256	CNTFR, CD40, BCL2A1, UNC5B, NOG, CAMK2A, HTR2B, SMAD6, THBS1, CORO1A, LOC101120093, CDH5, MDK, PDK4, HCLS1, TNFAIP8L3, PDCD1, TNFAIP8L2, PPARA, CRYAB, LOC101117272, TGM2
GO:0012501~programmed cell death	26	0.010262	CNTFR, RYR2, CD40, BCL2A1, CAMK2A, HTR2B, THBS1, CORO1A, CDH5, MDK, PDK4, TNFAIP8L3, TNFAIP8L2, TGM2, UNC5B, NOG, SMAD6, LOC101120093, PLSCR1, CHI3L1, HCLS1, PDCD1, PPARA, XAF1, LOC101117272, CRYAB
GO:0002706~regulation of lymphocyte mediated immunity	6	0.0102888	CD40, RSAD2, PTPN6, LOC101109747, TP53BP1, FCGR1A
GO:0002504~antigen processing and presentation of peptide or polysaccharide antigen via MHC class II	4	0.0104813	OVAR-DRB1, LOC101109747, THBS1, CTSS
GO:0044403~symbiosis, encompassing mutualism through parasitism	15	0.0105049	SCARB1, CD40, RSAD2, KCNJ8, MX1, ODC1, ISG15, IFI44L, IFIH1, ACTA2, PLSCR1, NR5A2, STMN1, PPARA, LOC101119572
GO:0050900~leukocyte migration	9	0.010611	LOC101103238, EDNRB, MDK, RARRES2, DAPK2, PECAM1, CORO1A, LOC101120093, TRIM55
GO:0044419~interspecies interaction between organisms	15	0.0106656	SCARB1, CD40, RSAD2, KCNJ8, MX1, ODC1, ISG15, IFI44L, IFIH1, ACTA2, PLSCR1, NR5A2, STMN1, PPARA, LOC101119572
GO:0042592~homeostatic process	25	0.0108269	SCARB1, RYR2, CD40, HTR2B, LOC101106452, CORO1A, CDH5, FCGR3A, RAB20, EDNRB, STMN1, PDK4, TAC1, TGM2, NR1D2, ISG15, KCTD7, NR5A2, ADRB3, HCLS1, PTPN6, CASQ1, RHCG, LOC101119572, FTL
GO:2000021~regulation of ion homeostasis	6	0.0111386	RYR2, HTR2B, PTPN6, LOC101106452, CASQ1, CORO1A
GO:0001817~regulation of cytokine production	14	0.0112224	CD40, NOS2, RSAD2, HTR2B, ISG15, THBS1, CLEC4A, IFIH1, S100A13, CHI3L1, PTPN6, VSIG4, PPARA, CD200
GO:2000351~regulation of endothelial cell apoptotic process	4	0.0113264	CDH5, CD40, THBS1, LOC101120093
GO:0010324~membrane invagination	4	0.0113264	MSR1, FCGR1A, THBS1, AIF1
GO:0008219~cell death	27	0.0114611	CNTFR, RYR2, CD40, BCL2A1, CAMK2A, HTR2B, THBS1, CORO1A, CDH5, MDK, PDK4, TNFAIP8L3, TNFAIP8L2, TGM2, UNC5B, NOG, SMAD6, LOC101120093, PLSCR1, MYCN, CHI3L1, HCLS1, PDCD1, PPARA, XAF1, LOC101117272, CRYAB
GO:0019932~second-messenger-mediated signaling	7	0.0118017	RYR2, EDNRB, CHP2, HTR2B, CXCR4, CASQ1, THBS1
GO:0009628~response to abiotic stimulus	16	0.0119291	RYR2, SEMA5B, CD40, LXN, NOS2, HTR2B, CXCR4, PPL, CPT1B, CTSS, CCND2, ADRB3, MDK, CHI3L1, CASQ1, CRYAB
GO:0010878~cholesterol storage	3	0.0119787	SCARB1, MSR1, PPARA
GO:0002822~regulation of adaptive immune response based on somatic recombination of immune receptors built from immunoglobulin superfamily domains	6	0.0120352	CD40, RSAD2, PTPN6, LOC101109747, TP53BP1, FCGR1A
GO:0055085~transmembrane transport	15	0.0122004	SCARB1, RYR2, CLIC5, KCNJ8, RRAD, HTR2B, LOC101106452, THBS1, CORO1A, CTSS, CACNG7, TSPAN13, PTPN6, CASQ1, HCN2
GO:0002889~regulation of immunoglobulin mediated immune response	4	0.0122097	CD40, PTPN6, TP53BP1, FCGR1A
GO:0002712~regulation of B cell mediated immunity	4	0.0122097	CD40, PTPN6, TP53BP1, FCGR1A
GO:0043067~regulation of programmed cell death	22	0.0125296	CNTFR, CD40, BCL2A1, UNC5B, NOG, CAMK2A, HTR2B, SMAD6, THBS1, CORO1A, LOC101120093, CDH5, MDK, PDK4, HCLS1, TNFAIP8L3, PDCD1, TNFAIP8L2, PPARA, CRYAB, LOC101117272, TGM2
GO:0010941~regulation of cell death	23	0.0128876	CNTFR, CD40, BCL2A1, UNC5B, NOG, CAMK2A, HTR2B, SMAD6, THBS1, CORO1A, LOC101120093, CDH5, MYCN, MDK, PDK4, HCLS1, TNFAIP8L3, PDCD1, TNFAIP8L2, PPARA, CRYAB, LOC101117272, TGM2
GO:0098609~cell-cell adhesion	15	0.0129355	CD93, PCDH12, NPNT, CORO1A, CDH5, MDK, PECAM1, PTPN6, CTNNA3, LOC101109747, TNFAIP8L2, VSIG4, PPARA, SDK2, CD200
GO:0002250~adaptive immune response	9	0.0134068	CD40, OVAR-DRB1, RSAD2, C1S, PTPN6, LOC101109747, TP53BP1, FCGR1A, CTSS
GO:0002694~regulation of leukocyte activation	11	0.0134607	MILR1, CD40, MDK, PTPN6, LOC101109747, TP53BP1, TNFAIP8L2, VSIG4, CORO1A, THBS1, CD200
GO:0043066~negative regulation of apoptotic process	15	0.0135091	CNTFR, BCL2A1, UNC5B, NOG, HTR2B, SMAD6, THBS1, CORO1A, LOC101120093, CDH5, MDK, PDK4, HCLS1, PPARA, CRYAB
GO:0009719~response to endogenous stimulus	20	0.013595	RYR2, RARRES2, NOG, LMO2, IRS2, NPNT, SMAD6, THBS1, CORO1A, LOC101120093, CTSS, CDH5, ADAMTSL2, PDK4, HCLS1, PPARA, TAC1, HCN2, TGM2, ADAMTS7
GO:0019722~calcium-mediated signaling	6	0.0139728	RYR2, EDNRB, CHP2, HTR2B, CXCR4, CASQ1
GO:0072577~endothelial cell apoptotic process	4	0.0140919	CDH5, CD40, THBS1, LOC101120093
GO:0048584~positive regulation of response to stimulus	29	0.014218	CD40, C1S, HTR2B, CXCR4, THBS1, IFIH1, CDH5, ADAMTS3, TESPA1, MDK, TIFA, S100A13, CHP2, RSPO3, LOC101109747, TP53BP1, VSIG4, FCGR1A, RSAD2, UNC5B, RARRES2, NPNT, PLSCR1, DOK4, ADRB3, PECAM1, CHI3L1, HCLS1, PTPN6
GO:0002708~positive regulation of lymphocyte mediated immunity	5	0.0144184	CD40, RSAD2, LOC101109747, TP53BP1, FCGR1A
GO:0071345~cellular response to cytokine stimulus	13	0.0146794	NOS2, GFPT2, MX1, CXCR4, ISG15, NPNT, CORO1A, LOC101120093, RAB20, NR5A2, CHI3L1, HCLS1, ADAMTS7
GO:0098660~inorganic ion transmembrane transport	9	0.0147128	RYR2, KCNJ8, RRAD, HTR2B, PTPN6, LOC101106452, CASQ1, CORO1A, HCN2
GO:0048525~negative regulation of viral process	5	0.015103	PLSCR1, RSAD2, MX1, ISG15, LOC101119572
GO:0002824~positive regulation of adaptive immune response based on somatic recombination of immune receptors built from immunoglobulin superfamily domains	5	0.0158078	CD40, RSAD2, LOC101109747, TP53BP1, FCGR1A
GO:0090287~regulation of cellular response to growth factor stimulus	8	0.0158803	CDH5, ADAMTS3, NOG, ADAMTSL2, NPNT, PPARA, SMAD6, THBS1
GO:0003008~system process	23	0.0159953	SCARB1, RYR2, CLIC5, MYOM1, SEMA5B, LXN, PDE1C, LAMC3, EYA4, HTR2B, S100B, NPNT, RLBP1, ACTA2, CDH5, EDNRB, CCND2, ADRB3, MDK, CTNNA3, LOC101109747, CASQ1, TAC1
GO:0016032~viral process	14	0.016657	CD40, RSAD2, KCNJ8, MX1, ODC1, ISG15, IFI44L, IFIH1, ACTA2, PLSCR1, NR5A2, STMN1, PPARA, LOC101119572
GO:0001775~cell activation	16	0.0167278	CD40, RSAD2, THBS1, CORO1A, LOC101103238, MILR1, CLEC4A, FCGR3A, MDK, PTPN6, LOC101109747, LCP1, TP53BP1, TNFAIP8L2, VSIG4, CD200
GO:0043069~negative regulation of programmed cell death	15	0.0169093	CNTFR, BCL2A1, UNC5B, NOG, HTR2B, SMAD6, THBS1, CORO1A, LOC101120093, CDH5, MDK, PDK4, HCLS1, PPARA, CRYAB
GO:0022610~biological adhesion	21	0.0171619	CX3CR1, SCARB1, CD93, PCDH12, NPNT, SMAD6, THBS1, CORO1A, THBS3, CDH5, MDK, PECAM1, PTPN6, CTNNA3, LOC101109747, TNFAIP8L2, VSIG4, PPARA, SDK2, CD200, TGM2
GO:0097530~granulocyte migration	5	0.0172786	LOC101103238, MDK, RARRES2, DAPK2, PECAM1
GO:0002821~positive regulation of adaptive immune response	5	0.018045	CD40, RSAD2, LOC101109747, TP53BP1, FCGR1A
GO:0071674~mononuclear cell migration	4	0.0183246	MDK, RARRES2, PECAM1, LOC101120093
GO:0002819~regulation of adaptive immune response	6	0.0184553	CD40, RSAD2, PTPN6, LOC101109747, TP53BP1, FCGR1A
GO:0051240~positive regulation of multicellular organismal process	24	0.0185631	RYR2, CD40, NOS2, RSAD2, CRABP2, NOG, HTR2B, ISG15, LOC101106452, RND2, NPNT, THBS1, IFIH1, CDH5, FCGR3A, MUSTN1, MDK, S100A13, CHI3L1, HCLS1, LOC101109747, TP53BP1, CD200, TGM2
GO:0044764~multi-organism cellular process	14	0.0186786	CD40, RSAD2, KCNJ8, MX1, ODC1, ISG15, IFI44L, IFIH1, ACTA2, PLSCR1, NR5A2, STMN1, PPARA, LOC101119572
GO:0043534~blood vessel endothelial cell migration	5	0.0188322	SCARB1, CDH5, CD40, CLEC14A, THBS1
GO:0071363~cellular response to growth factor stimulus	12	0.0198403	CDH5, ADAMTS3, NOG, ADAMTSL2, NPNT, PPARA, SMAD6, TAC1, CORO1A, THBS1, LOC101120093, ADAMTS7
GO:0050778~positive regulation of immune response	12	0.0198403	IFIH1, CD40, PLSCR1, RSAD2, TESPA1, C1S, TIFA, PTPN6, LOC101109747, TP53BP1, VSIG4, FCGR1A
GO:1904037~positive regulation of epithelial cell apoptotic process	3	0.0201865	CD40, THBS1, LOC101120093
GO:0050865~regulation of cell activation	11	0.0210356	MILR1, CD40, MDK, PTPN6, LOC101109747, TP53BP1, TNFAIP8L2, VSIG4, CORO1A, THBS1, CD200
GO:0002366~leukocyte activation involved in immune response	7	0.0214157	MILR1, CD40, MDK, LOC101109747, TP53BP1, LCP1, CORO1A
GO:0098602~single organism cell adhesion	12	0.0214575	CDH5, MDK, PECAM1, CTNNA3, PTPN6, LOC101109747, TNFAIP8L2, VSIG4, NPNT, PPARA, CORO1A, CD200
GO:0032844~regulation of homeostatic process	9	0.0214708	RYR2, FCGR3A, HTR2B, PDK4, PTPN6, ISG15, LOC101106452, CASQ1, CORO1A
GO:0002285~lymphocyte activation involved in immune response	6	0.0216896	CD40, MDK, LOC101109747, TP53BP1, LCP1, CORO1A
GO:0043491~protein kinase B signaling	6	0.0216896	CD40, HCLS1, CHI3L1, PPARA, THBS1, LOC101120093
GO:0031347~regulation of defense response	12	0.0217923	IFIH1, CDH5, PLSCR1, NOS2, RSAD2, TIFA, NR1D2, ISG15, TNFAIP8L2, VSIG4, PPARA, FCGR1A
GO:0055067~monovalent inorganic cation homeostasis	5	0.0221925	RAB20, EDNRB, PDK4, RHCG, KCTD7
GO:0016064~immunoglobulin mediated immune response	5	0.0221925	CD40, C1S, PTPN6, TP53BP1, FCGR1A
GO:0019724~B cell mediated immunity	5	0.0221925	CD40, C1S, PTPN6, TP53BP1, FCGR1A
GO:0002263~cell activation involved in immune response	7	0.0227442	MILR1, CD40, MDK, LOC101109747, TP53BP1, LCP1, CORO1A
GO:0007179~transforming growth factor beta receptor signaling pathway	6	0.0230803	CDH5, ADAMTSL2, NPNT, PPARA, SMAD6, THBS1
GO:0050792~regulation of viral process	7	0.0239422	PLSCR1, NR5A2, RSAD2, MX1, ISG15, PPARA, LOC101119572
GO:0040011~locomotion	25	0.0242017	CX3CR1, SCARB1, SEMA5B, CD40, ASAP3, HTR2B, CXCR4, CLEC14A, THBS1, CORO1A, CDH5, EDNRB, MDK, SEMA6B, UNC5B, RARRES2, DAPK2, NOG, PODN, LOC101120093, LOC101103238, PECAM1, LCP1, DRC1, TRIM55
GO:0070848~response to growth factor	12	0.0242445	CDH5, ADAMTS3, NOG, ADAMTSL2, NPNT, PPARA, SMAD6, TAC1, CORO1A, THBS1, LOC101120093, ADAMTS7
GO:0097435~supramolecular fiber organization	13	0.0244033	ASAP3, DPT, CAPG, AIF1, CORO1A, CDH5, HOOK2, STMN1, HCLS1, CTNNA3, LCP1, CASQ1, CRYAB
GO:0032411~positive regulation of transporter activity	4	0.0245022	RYR2, CASQ1, CTSS, KCTD7
GO:0043277~apoptotic cell clearance	3	0.0249543	SCARB1, THBS1, TGM2
GO:0042127~regulation of cell proliferation	22	0.0252178	CNTFR, CD40, RNASEH2B, NOS2, FANCL, NOG, HTR2B, DPT, PODN, SMAD6, THBS1, CORO1A, LOC101120093, CDH5, MYCN, NR5A2, MUSTN1, MDK, CHP2, HCLS1, PTPN6, VSIG4
GO:0002274~myeloid leukocyte activation	6	0.0252725	LOC101103238, MILR1, FCGR3A, VSIG4, THBS1, CD200
GO:0006915~apoptotic process	23	0.0255681	RYR2, CNTFR, CD40, BCL2A1, UNC5B, NOG, CAMK2A, HTR2B, SMAD6, THBS1, CORO1A, LOC101120093, CDH5, PLSCR1, MDK, PDK4, CHI3L1, HCLS1, PDCD1, XAF1, PPARA, CRYAB, TGM2
GO:0090092~regulation of transmembrane receptor protein serine/threonine kinase signaling pathway	7	0.0264383	CDH5, NOG, ADAMTSL2, NPNT, PPARA, SMAD6, THBS1
GO:0002460~adaptive immune response based on somatic recombination of immune receptors built from immunoglobulin superfamily domains	7	0.0270985	CD40, RSAD2, C1S, PTPN6, LOC101109747, TP53BP1, FCGR1A
GO:0017015~regulation of transforming growth factor beta receptor signaling pathway	5	0.0278801	ADAMTSL2, NPNT, PPARA, SMAD6, THBS1
GO:0060548~negative regulation of cell death	15	0.0282658	CNTFR, BCL2A1, UNC5B, NOG, HTR2B, SMAD6, THBS1, CORO1A, LOC101120093, CDH5, MDK, PDK4, HCLS1, PPARA, CRYAB
GO:0002705~positive regulation of leukocyte mediated immunity	5	0.0289048	CD40, RSAD2, LOC101109747, TP53BP1, FCGR1A
GO:0061448~connective tissue development	7	0.0291283	ACTA2, MYCN, MUSTN1, MDK, NOG, THBS3, ADAMTS7
GO:0002703~regulation of leukocyte mediated immunity	6	0.029215	CD40, RSAD2, PTPN6, LOC101109747, TP53BP1, FCGR1A
GO:0001819~positive regulation of cytokine production	10	0.0295692	IFIH1, CD40, NOS2, RSAD2, S100A13, HTR2B, CHI3L1, ISG15, THBS1, CD200
GO:1903844~regulation of cellular response to transforming growth factor beta stimulus	5	0.0299517	ADAMTSL2, NPNT, PPARA, SMAD6, THBS1
GO:0001906~cell killing	5	0.0299517	NOS2, PTPN6, LOC101109747, FCGR1A, CORO1A
GO:0007155~cell adhesion	20	0.0299684	CX3CR1, CD93, PCDH12, NPNT, SMAD6, THBS1, CORO1A, THBS3, CDH5, MDK, PECAM1, PTPN6, CTNNA3, LOC101109747, TNFAIP8L2, VSIG4, PPARA, SDK2, CD200, TGM2
GO:0003012~muscle system process	8	0.0303666	ACTA2, RYR2, MYOM1, EDNRB, HTR2B, CTNNA3, CASQ1, NPNT
GO:0060326~cell chemotaxis	7	0.0305291	LOC101103238, EDNRB, MDK, RARRES2, CORO1A, THBS1, LOC101120093
GO:0043903~regulation of symbiosis, encompassing mutualism through parasitism	7	0.0312556	PLSCR1, NR5A2, RSAD2, MX1, ISG15, PPARA, LOC101119572
GO:0098542~defense response to other organism	11	0.0317924	IFIH1, CD40, PLSCR1, NOS2, RSAD2, KCNJ8, RARRES2, COTL1, ISG15, FCGR1A, IFI44L
GO:0001935~endothelial cell proliferation	5	0.0321121	SCARB1, MDK, HTR2B, THBS1, LOC101120093
GO:0009612~response to mechanical stimulus	5	0.0332258	RYR2, CD40, MDK, CHI3L1, PPL
GO:0031348~negative regulation of defense response	6	0.0335265	CDH5, NR1D2, ISG15, TNFAIP8L2, VSIG4, PPARA
GO:0006939~smooth muscle contraction	4	0.0348067	ACTA2, EDNRB, HTR2B, NPNT
GO:1990266~neutrophil migration	4	0.0348067	LOC101103238, MDK, DAPK2, PECAM1
GO:0061035~regulation of cartilage development	4	0.0348067	MUSTN1, MDK, NOG, ADAMTS7
GO:0051216~cartilage development	6	0.0353562	MYCN, MUSTN1, MDK, NOG, THBS3, ADAMTS7
GO:0030595~leukocyte chemotaxis	6	0.0353562	LOC101103238, EDNRB, MDK, RARRES2, CORO1A, LOC101120093
GO:0000904~cell morphogenesis involved in differentiation	12	0.0360897	SEMA6B, SEMA5B, CRABP2, LAMC3, UNC5B, MDK, NOG, CAMK2A, STMN1, PECAM1, PTPN6, RND2
GO:0006461~protein complex assembly	17	0.0362933	KCTD19, CAPG, SMAD6, CORO1A, KCTD7, CDH5, TESPA1, STMN1, TIFA, HCLS1, LOC101109747, LCP1, TP53BP1, CASQ1, DRC1, PRND, CRYAB
GO:0070271~protein complex biogenesis	17	0.0362933	KCTD19, CAPG, SMAD6, CORO1A, KCTD7, CDH5, TESPA1, STMN1, TIFA, HCLS1, LOC101109747, LCP1, TP53BP1, CASQ1, DRC1, PRND, CRYAB
GO:0009887~animal organ morphogenesis	16	0.0365338	RYR2, FGL1, NOG, SSUH2, HTR2B, NPNT, SMAD6, THBS3, ACTA2, MYCN, NR5A2, MDK, PPARA, SDK2, MDFI, TGM2
GO:0003018~vascular process in circulatory system	5	0.036701	ACTA2, CDH5, EDNRB, ADRB3, HTR2B
GO:0031333~negative regulation of protein complex assembly	5	0.036701	CDH5, STMN1, CAPG, SMAD6, CRYAB
GO:0043524~negative regulation of neuron apoptotic process	5	0.0379043	CNTFR, UNC5B, MDK, CORO1A, LOC101120093
GO:0051781~positive regulation of cell division	4	0.0381018	MDK, HTR2B, PTN, CDC25B
GO:0006885~regulation of pH	4	0.0381018	RAB20, EDNRB, PDK4, RHCG
GO:0032496~response to lipopolysaccharide	6	0.0382147	LOC101103238, SCARB1, NOS2, KCNJ8, SMAD6, LOC101120093
GO:0001568~blood vessel development	12	0.0395967	ACTA2, CDH5, CD40, MDK, NOG, GJA4, PECAM1, RSPO3, CHI3L1, CLEC14A, SMAD6, THBS1
GO:0043542~endothelial cell migration	6	0.0401968	SCARB1, CDH5, CD40, PECAM1, CLEC14A, THBS1
GO:0048646~anatomical structure formation involved in morphogenesis	17	0.0426325	CD53, PTPN18, CD40, NOG, CLEC14A, THBS1, MEOX1, THBS3, CDH5, PECAM1, RSPO3, CHI3L1, PTPN6, CASQ1, PPARA, SDK2, TGM2
GO:0002683~negative regulation of immune system process	9	0.0434205	MILR1, PTPN6, ISG15, PDCD1, TNFAIP8L2, VSIG4, THBS1, LOC101120093, CD200
GO:0006928~movement of cell or subcellular component	26	0.0452946	SCARB1, RYR2, SEMA5B, CD40, ASAP3, HTR2B, CLEC14A, THBS1, CORO1A, CDH5, EDNRB, MDK, STMN1, CTNNA3, SEMA6B, UNC5B, RARRES2, DAPK2, NOG, PODN, LOC101120093, LOC101103238, PECAM1, LCP1, DRC1, TRIM55
GO:0072359~circulatory system development	16	0.045916	RYR2, CD40, KCNJ8, NOG, HTR2B, CLEC14A, SMAD6, THBS1, ACTA2, CDH5, MDK, GJA4, PECAM1, RSPO3, CHI3L1, DRC1
GO:0051928~positive regulation of calcium ion transport	4	0.0470072	RYR2, CAMK2A, CASQ1, LOC101120093
GO:0002891~positive regulation of immunoglobulin mediated immune response	3	0.0478768	CD40, TP53BP1, FCGR1A
GO:0002714~positive regulation of B cell mediated immunity	3	0.0478768	CD40, TP53BP1, FCGR1A
GO:0007167~enzyme linked receptor protein signaling pathway	14	0.0481246	RARRES2, NOG, IRS2, CLEC14A, NPNT, SMAD6, THBS1, CDH5, ADAMTS3, DOK4, ADAMTSL2, STMN1, PDK4, PPARA
GO:0043901~negative regulation of multi-organism process	5	0.0483396	PLSCR1, RSAD2, MX1, ISG15, LOC101119572
GO:0007159~leukocyte cell-cell adhesion	8	0.048633	MDK, PECAM1, PTPN6, LOC101109747, TNFAIP8L2, VSIG4, PPARA, CORO1A
GO:0009617~response to bacterium	10	0.0490368	LOC101103238, SCARB1, NOS2, KCNJ8, RARRES2, ISG15, HMCN1, FCGR1A, SMAD6, LOC101120093
GO:0071822~protein complex subunit organization	18	0.0490441	KCTD19, DPT, CAPG, SMAD6, CORO1A, KCTD7, CDH5, TESPA1, STMN1, TIFA, HCLS1, LOC101109747, LCP1, TP53BP1, CASQ1, DRC1, PRND, CRYAB
GO:0042110~T cell activation	9	0.0494256	CLEC4A, RSAD2, MDK, PTPN6, LOC101109747, TNFAIP8L2, LCP1, VSIG4, CORO1A
GO:0016477~cell migration	19	0.0503442	SCARB1, CD40, DAPK2, RARRES2, NOG, ASAP3, HTR2B, CLEC14A, PODN, THBS1, CORO1A, LOC101120093, LOC101103238, CDH5, EDNRB, MDK, PECAM1, LCP1, TRIM55
GO:0043623~cellular protein complex assembly	11	0.0503987	CDH5, TESPA1, STMN1, HCLS1, LOC101109747, CAPG, CASQ1, SMAD6, DRC1, CORO1A, CRYAB
GO:0042590~antigen processing and presentation of exogenous peptide antigen via MHC class I	2	0.0511013	CLEC4A, FCGR1A
GO:0006959~humoral immune response	5	0.0511728	LOC101103238, C1S, RARRES2, PTPN6, VSIG4
GO:0009967~positive regulation of signal transduction	20	0.05137	CD40, RSAD2, UNC5B, HTR2B, CXCR4, NPNT, THBS1, CDH5, ADAMTS3, ADRB3, DOK4, TESPA1, TIFA, PECAM1, S100A13, CHP2, RSPO3, CHI3L1, HCLS1, PTPN6
GO:0030278~regulation of ossification	6	0.0522023	MDK, SMOC1, NOG, ISG15, NPNT, SMAD6
GO:0007166~cell surface receptor signaling pathway	30	0.0539847	CD40, CXCR4, IRS2, CLEC14A, THBS1, CORO1A, CDH5, ADGRG2, ADAMTS3, TESPA1, MDK, ADAMTSL2, STMN1, PDK4, RSPO3, ADAMTS8, ADAMTS7, UNC5B, RARRES2, NOG, MX1, ISG15, SMAD6, NPNT, LOC101120093, SFRP1, DOK4, PTPN6, PPARA, ADGRL4
GO:0002695~negative regulation of leukocyte activation	5	0.0540953	MILR1, PTPN6, TNFAIP8L2, VSIG4, CD200
GO:0009790~embryo development	17	0.0545746	RYR2, PTPN18, RNASEH2B, CRABP2, RARRES2, NOG, HTR2B, PCDH12, SMAD6, MEOX1, ADCY9, MYCN, ADAMTS3, LPAR6, APLNR, RSPO3, MDFI
GO:0044093~positive regulation of molecular function	20	0.0548879	SCARB1, RYR2, CD40, ASAP3, HTR2B, NPNT, THBS1, CTSS, RASGRP3, KCTD7, CDC25B, PLSCR1, ADRB3, STMN1, RGS10, CHP2, CHI3L1, HCLS1, CASQ1, CD200
GO:0002237~response to molecule of bacterial origin	6	0.0570491	LOC101103238, SCARB1, NOS2, KCNJ8, SMAD6, LOC101120093
GO:1904036~negative regulation of epithelial cell apoptotic process	3	0.0578596	CDH5, MDK, PPARA
GO:0010883~regulation of lipid storage	3	0.0578596	SCARB1, MSR1, PPARA
GO:0090130~tissue migration	7	0.0580775	ACTA2, SCARB1, CDH5, CD40, PECAM1, CLEC14A, THBS1
GO:0043900~regulation of multi-organism process	8	0.0586332	PLSCR1, NR5A2, NOS2, RSAD2, MX1, ISG15, PPARA, LOC101119572
GO:0071560~cellular response to transforming growth factor beta stimulus	6	0.0595648	CDH5, ADAMTSL2, NPNT, PPARA, SMAD6, THBS1
GO:0001944~vasculature development	12	0.0607172	ACTA2, CDH5, CD40, MDK, NOG, GJA4, PECAM1, RSPO3, CHI3L1, CLEC14A, SMAD6, THBS1
GO:0072358~cardiovascular system development	12	0.0607172	ACTA2, CDH5, CD40, MDK, NOG, GJA4, PECAM1, RSPO3, CHI3L1, CLEC14A, SMAD6, THBS1
GO:0001909~leukocyte mediated cytotoxicity	4	0.0610277	PTPN6, LOC101109747, FCGR1A, CORO1A
GO:0051607~defense response to virus	7	0.0613788	IFIH1, CD40, PLSCR1, RSAD2, KCNJ8, ISG15, IFI44L
GO:0090288~negative regulation of cellular response to growth factor stimulus	5	0.0617895	NOG, ADAMTSL2, PPARA, SMAD6, THBS1
GO:0050904~diapedesis	2	0.0634655	PECAM1, TRIM55
GO:0001667~ameboidal-type cell migration	8	0.0635096	SCARB1, CDH5, CD40, EDNRB, PECAM1, HTR2B, CLEC14A, THBS1
GO:0051050~positive regulation of transport	12	0.0635287	RYR2, MYOM1, CAMK2A, CHP2, HCLS1, LOC101106452, CASQ1, SLC51B, FCGR1A, LOC101120093, CTSS, KCTD7
GO:0001701~in utero embryonic development	9	0.0646599	PTPN18, RNASEH2B, ADAMTS3, ADCY9, LPAR6, NOG, RSPO3, PCDH12, MDFI
GO:0043030~regulation of macrophage activation	3	0.0648784	VSIG4, THBS1, CD200
GO:0046850~regulation of bone remodeling	3	0.0648784	FCGR3A, MDK, PDK4
GO:0071559~response to transforming growth factor beta	6	0.0654823	CDH5, ADAMTSL2, NPNT, PPARA, SMAD6, THBS1
GO:1902904~negative regulation of supramolecular fiber organization	5	0.0666692	CDH5, STMN1, CAPG, CORO1A, CRYAB
GO:0050727~regulation of inflammatory response	7	0.0669908	CDH5, NOS2, NR1D2, TNFAIP8L2, VSIG4, PPARA, FCGR1A
GO:0000902~cell morphogenesis	14	0.0670771	SEMA6B, SEMA5B, CRABP2, LAMC3, UNC5B, NOG, CAMK2A, RND2, CORO1A, LOC101120093, MDK, STMN1, PECAM1, PTPN6
GO:0010876~lipid localization	8	0.0679185	SCARB1, MSR1, NOS2, SLC27A6, SLC51B, PPARA, THBS1, APOLD1
GO:0032989~cellular component morphogenesis	15	0.0688902	SEMA6B, SEMA5B, CRABP2, LAMC3, UNC5B, NOG, CAMK2A, RND2, CORO1A, LOC101120093, MDK, STMN1, PECAM1, PTPN6, CASQ1
GO:0051336~regulation of hydrolase activity	14	0.0697513	RYR2, CD40, CAMK2A, ASAP3, HTR2B, NPNT, THBS1, PSMB8, RASGRP3, PLSCR1, STMN1, RGS10, CHP2, CRYAB
GO:1902533~positive regulation of intracellular signal transduction	14	0.0697513	CD40, UNC5B, HTR2B, NPNT, THBS1, ADRB3, DOK4, TIFA, PECAM1, S100A13, CHP2, CHI3L1, HCLS1, PTPN6
GO:0032101~regulation of response to external stimulus	12	0.0709273	CDH5, NOS2, MDK, RARRES2, CXCR4, NR1D2, TNFAIP8L2, VSIG4, PPARA, FCGR1A, THBS1, LOC101120093
GO:0008284~positive regulation of cell proliferation	13	0.0716653	CNTFR, CD40, RNASEH2B, NOG, HTR2B, THBS1, CORO1A, MYCN, MUSTN1, MDK, CHP2, HCLS1, PTPN6
GO:0043523~regulation of neuron apoptotic process	5	0.0717437	CNTFR, UNC5B, MDK, CORO1A, LOC101120093
GO:0007162~negative regulation of cell adhesion	6	0.0730538	MDK, PTPN6, TNFAIP8L2, VSIG4, PPARA, THBS1
GO:1901215~negative regulation of neuron death	5	0.0752335	CNTFR, UNC5B, MDK, CORO1A, LOC101120093
GO:0061061~muscle structure development	10	0.0756492	CD53, RYR2, CNTFR, EDNRB, NOG, NR1D2, CASQ1, NPNT, CRYAB, SYNE1
GO:0048712~negative regulation of astrocyte differentiation	2	0.0756694	MYCN, NOG
GO:0010886~positive regulation of cholesterol storage	2	0.0756694	SCARB1, MSR1
GO:0001523~retinoid metabolic process	3	0.0759041	CRABP2, RARRES2, CYP1A1
GO:0090066~regulation of anatomical structure size	9	0.0759709	ACTA2, EDNRB, ADRB3, CRABP2, HTR2B, HCLS1, CAPG, RND2, CORO1A
GO:0051249~regulation of lymphocyte activation	8	0.0767415	CD40, MDK, PTPN6, LOC101109747, TP53BP1, TNFAIP8L2, VSIG4, CORO1A
GO:1904018~positive regulation of vasculature development	5	0.0770102	CDH5, CD40, MDK, CHI3L1, THBS1
GO:0050866~negative regulation of cell activation	5	0.0770102	MILR1, PTPN6, TNFAIP8L2, VSIG4, CD200
GO:0034612~response to tumor necrosis factor	5	0.0770102	LOC101113965, CHI3L1, NPNT, LOC101120093, ADAMTS7
GO:1901293~nucleoside phosphate biosynthetic process	6	0.0773648	DUT, ADCY9, ADRB3, PPARA, PRTFDC1, ADA
GO:1903037~regulation of leukocyte cell-cell adhesion	7	0.0779494	MDK, PTPN6, LOC101109747, TNFAIP8L2, VSIG4, PPARA, CORO1A
GO:0019058~viral life cycle	7	0.0788821	PLSCR1, NR5A2, RSAD2, MX1, ISG15, PPARA, LOC101119572
GO:1903038~negative regulation of leukocyte cell-cell adhesion	4	0.0791424	PTPN6, TNFAIP8L2, VSIG4, PPARA
GO:0046649~lymphocyte activation	11	0.0795226	CLEC4A, CD40, RSAD2, MDK, PTPN6, LOC101109747, TP53BP1, TNFAIP8L2, LCP1, VSIG4, CORO1A
GO:0010562~positive regulation of phosphorus metabolic process	14	0.0796607	CD40, RARRES2, HTR2B, NPNT, THBS1, CDC25B, CDH5, ADRB3, DOK4, PECAM1, CHP2, CHI3L1, HCLS1, PPARA
GO:0045937~positive regulation of phosphate metabolic process	14	0.0796607	CD40, RARRES2, HTR2B, NPNT, THBS1, CDC25B, CDH5, ADRB3, DOK4, PECAM1, CHP2, CHI3L1, HCLS1, PPARA
GO:0016101~diterpenoid metabolic process	3	0.0797028	CRABP2, RARRES2, CYP1A1
GO:1901019~regulation of calcium ion transmembrane transporter activity	3	0.0797028	RYR2, RRAD, CASQ1
GO:0042531~positive regulation of tyrosine phosphorylation of STAT protein	3	0.0797028	CD40, PECAM1, HCLS1
GO:0008277~regulation of G-protein coupled receptor protein signaling pathway	4	0.0839988	CAMK2A, STMN1, RGS10, HTR2B
GO:0009124~nucleoside monophosphate biosynthetic process	4	0.0839988	DUT, PPARA, PRTFDC1, ADA
GO:0016192~vesicle-mediated transport	18	0.0870671	SCARB1, UNC13C, MSR1, EXOC3L1, NCF4, HTR2B, THBS1, AIF1, CORO1A, STX11, MILR1, PLSCR1, RAB20, HOOK2, PECAM1, FCGR1A, TGM2, LOC101119572
GO:0032330~regulation of chondrocyte differentiation	3	0.0874722	MUSTN1, MDK, ADAMTS7
GO:0042310~vasoconstriction	3	0.0874722	ACTA2, EDNRB, HTR2B
GO:0097756~negative regulation of blood vessel diameter	3	0.0874722	ACTA2, EDNRB, HTR2B
GO:0072672~neutrophil extravasation	2	0.0877151	MDK, PECAM1
GO:0031115~negative regulation of microtubule polymerization	2	0.0877151	CDH5, STMN1
GO:0019886~antigen processing and presentation of exogenous peptide antigen via MHC class II	2	0.0877151	LOC101109747, CTSS
GO:0014065~phosphatidylinositol 3-kinase signaling	4	0.0889799	UNC5B, HTR2B, HCLS1, PTPN6
GO:0032409~regulation of transporter activity	5	0.0900279	RYR2, RRAD, CASQ1, CTSS, KCTD7
GO:0050920~regulation of chemotaxis	5	0.0900279	MDK, RARRES2, CXCR4, THBS1, LOC101120093
GO:0051674~localization of cell	20	0.0905668	SCARB1, CD40, DAPK2, RARRES2, NOG, ASAP3, HTR2B, CLEC14A, PODN, THBS1, CORO1A, LOC101120093, LOC101103238, CDH5, EDNRB, MDK, PECAM1, LCP1, DRC1, TRIM55
GO:0048870~cell motility	20	0.0905668	SCARB1, CD40, DAPK2, RARRES2, NOG, ASAP3, HTR2B, CLEC14A, PODN, THBS1, CORO1A, LOC101120093, LOC101103238, CDH5, EDNRB, MDK, PECAM1, LCP1, DRC1, TRIM55
GO:0051051~negative regulation of transport	7	0.0919439	PLSCR1, RSAD2, RRAD, CORO1A, THBS1, CRYAB, CD200
GO:0007015~actin filament organization	8	0.0926635	STMN1, ASAP3, HCLS1, CTNNA3, CAPG, LCP1, CORO1A, AIF1
GO:0006869~lipid transport	7	0.093896	SCARB1, MSR1, NOS2, SLC27A6, SLC51B, THBS1, APOLD1
GO:0050880~regulation of blood vessel size	4	0.0940822	ACTA2, EDNRB, ADRB3, HTR2B
GO:0015718~monocarboxylic acid transport	4	0.0940822	NOS2, SLC27A6, SLC51B, THBS1
GO:0035296~regulation of tube diameter	4	0.0940822	ACTA2, EDNRB, ADRB3, HTR2B
GO:0097746~regulation of blood vessel diameter	4	0.0940822	ACTA2, EDNRB, ADRB3, HTR2B
GO:0035150~regulation of tube size	4	0.0966778	ACTA2, EDNRB, ADRB3, HTR2B
GO:0006721~terpenoid metabolic process	3	0.099525	CRABP2, RARRES2, CYP1A1
GO:0060394~negative regulation of pathway-restricted SMAD protein phosphorylation	2	0.0996047	NOG, SMAD6
GO:0002921~negative regulation of humoral immune response	2	0.0996047	PTPN6, VSIG4
GO:1990089~response to nerve growth factor	2	0.0996047	TAC1, CORO1A
GO:1990090~cellular response to nerve growth factor stimulus	2	0.0996047	TAC1, CORO1A
