# Supplementary material for: Early-life ruminal microbiome-derived indole-3-carboxaldehyde and prostaglandin D2 are effective promoters of rumen development
Source: Genome Biol. 2024 Mar 4;25:64. doi: 10.1186/s13059-024-03205-x (PMC10910749; doi:10.1186/s13059-024-03205-x)
Supplement: Supplementary file 7 — Additional file 7: Table S6. The Gene Ontology terms associated with rumen muscle development biological process. [file 13059_2024_3205_MOESM7_ESM.xlsx]

## Sheet: Sheet1
Table S6. The GO terms associated with rumen muscle development biological proces.
GO Term	Count	P-value	Genes
GO:0006936~muscle contraction	8	0.00852682	ACTA2, RYR2, MYOM1, EDNRB, HTR2B, CTNNA3, CASQ1, NPNT
GO:0061448~connective tissue development	7	0.0291283	ACTA2, MYCN, MUSTN1, MDK, NOG, THBS3, ADAMTS7
GO:0003012~muscle system process	8	0.0303666	ACTA2, RYR2, MYOM1, EDNRB, HTR2B, CTNNA3, CASQ1, NPNT
GO:0006939~smooth muscle contraction	4	0.0348067	ACTA2, EDNRB, HTR2B, NPNT
GO:0061061~muscle structure development	10	0.0756492	CD53, RYR2, CNTFR, EDNRB, NOG, NR1D2, CASQ1, NPNT, CRYAB, SYNE1
GO:0007015~actin filament organization	8	0.0926635	STMN1, ASAP3, HCLS1, CTNNA3, CAPG, LCP1, CORO1A, AIF1
