# Supplementary material for: Early-life ruminal microbiome-derived indole-3-carboxaldehyde and prostaglandin D2 are effective promoters of rumen development
Source: Genome Biol. 2024 Mar 4;25:64. doi: 10.1186/s13059-024-03205-x (PMC10910749; doi:10.1186/s13059-024-03205-x)
Supplement: Supplementary file 8 — Additional file 8: Table S7. Correlation analysis (FDR < 0.10) of ruminal muscle layer thickness and gene expression related to the Ca2+ signaling pathway. [file 13059_2024_3205_MOESM8_ESM.xlsx]

## Sheet: Sheet1
Table S7. Correlation analysis (FDR<0.10) of ruminal muscle layer thickness and gene expression related to the Ca2+ signaling pathway
Gene product name	Gene ID	Gene name	Rumen morphological development parameter	r-value	FDR	Colors
ORAI	K16056	ORAI1	Ruminal muscles layer thickness	-0.536522	0.0850677	GREEN
STIM	K18196	STIM2	Ruminal muscles layer thickness	-0.498261	0.0850677	GREEN
CALM	K02183	CALM3	Ruminal muscles layer thickness	-0.488696	0.0850677	GREEN
PKC	K19662	PRKCB	Ruminal muscles layer thickness	0.486957	0.0850677	RED
CAMK	K08794	CAMK1	Ruminal muscles layer thickness	0.474783	0.0850677	RED
ROC	K05209	GRIN2A	Ruminal muscles layer thickness	-0.472932	0.0850677	GREEN
CaV1	K04850	CACNA1C	Ruminal muscles layer thickness	0.470435	0.0850677	RED
PDE1	K13755	PDE1C	Ruminal muscles layer thickness	-0.463478	0.0850677	GREEN
ORAI	K16058	ORAI3	Ruminal muscles layer thickness	-0.453043	0.0850677	GREEN
Gq	K04635	GNA11	Ruminal muscles layer thickness	0.449565	0.0850677	RED
CASQ	K23468	CASQ1	Ruminal muscles layer thickness	0.582609	0.0861845	RED
GPCR	K04149	HRH1	Ruminal muscles layer thickness	-0.409565	0.0995906	GREEN
