# Supplementary material for: Early-life ruminal microbiome-derived indole-3-carboxaldehyde and prostaglandin D2 are effective promoters of rumen development
Source: Genome Biol. 2024 Mar 4;25:64. doi: 10.1186/s13059-024-03205-x (PMC10910749; doi:10.1186/s13059-024-03205-x)
Supplement: Supplementary file 11 — Additional file 11. The metabolic profiling data generated in this study. [file 13059_2024_3205_MOESM11_ESM.xlsx]

## Sheet: Table S10
Table S10. Annotated metabolites data per sample based on UPLC-Q-TOF/MS.
Sample	13Z-Docosenamide	Phytosphingosine	1-Aminocyclohexanecarboxylic acid	Valerolactam	13-HOTE	Sphinganine	Methenamine	DL-pipecolic acid	Deoxyadenosine	(9Z,12Z,14E)-16-Hydroxy-9,12,14-octadecatrienoic acid	Hypoxanthine	Heptadecanoyl Ethanolamide	TG(18:0/18:2(9Z,12Z)/20:5(5Z,8Z,11Z,14Z,17Z))	Monoethylhexyl phthalic acid	Piperidine	L-Leucine	TG(16:0/18:1(9Z)/20:5(5Z,8Z,11Z,14Z,17Z))[iso6]	Stearic acid	Oleoyl Ethyl Amide	Pro Leu	N-ACETYLPROLINE	Linoleoyl Ethanolamide	Corchorifatty acid D	Deoxyguanosine	Guanine	L-Phenylalanine	9,12,15-Octadecatrien-1-ol	Prostaglandin D3	Acetylcholine	3-ketosphinganine	L-phenylalanyl-L-proline	Ricinoleic acid	Linoleic acid	Oleamide	2,5-Dimethylbenzaldehyde	2-Indolecarboxylic acid	PE(16:0/0:0)	N-Acetylcadaverine	Valyl-Lysine	Oleoyl Ethanolamide	2-hydroxyhexadecanoic acid	Ile Ile	Pinolenic Acid	Prostaglandin H2	Cadaverine	Val Pro	Palmitoyl Ethanolamide	Dihydro-3-coumaric acid	(3beta,5beta,8beta,22E,24xi)-Ergosta-6,22-diene-3,5,8-triol
M1	123505	2.15582e+06	6955.19	42333	141152	714582	685613	8536.05	3550.47	54754.8	16541.6	41218.9	332163	220764	91490.8	367792	366777	2197.74	111508	500057	5292.96	9849.26	25920	10313	3380.13	194414	195178	9539.78	126932	3567.97	158007	1356.95	391.155	31126.8	55346.2	1423.97	4801.28	812.239	15659.8	6468.48	1064.03	42153	16598.6	4790.47	1271.31	255993	4804.81	105.798	13212.3
M2	6.21501e+06	2.6404e+06	14691.5	50798.5	93990.9	696182	683874	8616.52	3614.21	172000	5489.49	41918.5	344440	234067	22137.9	54817.5	366298	19505.7	125769	47510.5	5448.89	14129.7	29429.2	4369.06	3175.84	31128.6	255048	16795.7	9324.72	4434.08	21873	802.847	551.647	152187	64411.8	1627.38	8281.97	575.888	6882.12	7737.88	2304.8	15589.6	20670.3	5966.17	460.499	18692.8	5918.92	41.6053	16523.8
M3	3.00506e+06	2.54256e+06	5556.57	17712.3	80102.6	681749	538515	3924.63	7082.35	44133.8	24193.1	42208.2	288641	191863	40658.4	123352	305994	48769.6	190658	141039	4100.12	11239.4	10260.2	20735.4	8502.51	88672.2	526238	6216.74	11946.2	3808.98	77420.9	625.93	6544.17	47676.8	49970.1	1452.88	4425.66	356.568	12301.4	7346.9	776.866	212430	17601.7	3848.37	353.298	83845.4	5365.12	427.718	12274.8
M4	6.68577e+06	2.49505e+06	15298.2	10346.7	55064.3	743082	696841	8015.72	4843.71	17408.4	7675.55	48764.7	370431	231514	13681	34174.5	402812	33194.6	223365	18729.6	4300.39	15340.9	32527.9	5281.75	3779.62	20358.9	342097	20499.4	23479.9	3926.34	15917.4	826.139	397.898	48910.1	60344.6	1544.51	8420.74	172.634	6771.25	8094.95	2256.1	13523.9	18235.6	6402.74	101.875	6215.46	5071.13	95.2151	14316.4
M5	4.32743e+06	2.19965e+06	12892.2	8572.29	32397	522440	501789	5820.05	3242.68	19521.4	3536.9	43842	280680	182842	62181.2	209821	293976	53074.6	209594	296734	4310.86	12583.9	24312.9	3275.59	2410.36	112787	237715	14109.3	7069.58	2522.75	97333.9	759.088	1790.4	61474.3	51738.7	1408.61	4954.2	332.087	10450.9	6771.66	972.837	25591.8	13176.3	3577.85	407.535	94802.4	3792.12	61.5254	10564.1
M6	1.04354e+07	2.79207e+06	14182.3	16250.5	39287.3	838218	764699	7194.13	3031.65	15628.7	6618.25	40908.2	411167	242649	34803.4	97139.5	429065	32799.9	285083	37408.8	5010.5	17665.1	21169.9	4813.11	3332.41	43081.2	431777	11676.4	14924.7	3952.91	12407.8	608.469	800.408	46955	65428.1	1447.58	11304.3	374.174	13588.9	8534.56	3563.29	18241.3	16793.9	4008.15	59.3459	13054	5476.56	52.4229	13078.5
M7	6.70994e+06	1.90366e+06	6408.53	12970.2	32428.2	518943	512613	4641.19	2873.75	7823.18	9067.66	30926.9	273111	191688	63923.5	213611	282539	32306	382606	450341	3275.27	15328.6	14386.3	5587.99	2681.76	119995	169513	7965.96	7511.34	4511.39	247175	1364.65	10240.3	29683.3	37116.8	1364.79	6636.49	267.873	11080.5	7313.95	5243.83	57544.9	11905.8	3563.09	642.425	261571	4323.92	361.506	10597.1
M8	8.67031e+06	2.30127e+06	19944.7	27020.2	38983.7	728617	531252	9063.59	4374.87	8897.38	7006.34	34534.7	289404	203932	45266.4	139778	300003	44917.5	511049	56737.2	6565.05	15643	27156.3	4309.25	3288.68	85883.8	77417.2	17403	13907.3	6102	25722.2	4551.32	3096.32	180576	47412.1	1552.92	6478.76	379.53	11526.7	8656.12	12020.8	18546.8	17089.7	4944.45	69.0886	17478.5	5449.73	253.476	11036.6
MH1	215751	1.96693e+06	26021.8	13087.2	45214.9	571387	481559	9233.5	8209.72	7780.62	89130.7	36907.5	250336	187237	8155.77	14187.9	245735	2521.96	208286	17906.8	39938	11087.9	166378	12445.8	18730.5	12740.3	89779.1	100546	1650.24	3406.86	17961.3	9007.91	2744.47	103596	45518.2	1800.37	17761.8	1105.14	5790.61	6887.03	4179.52	21122.7	11572.2	9578.47	612.006	6913.51	4564.52	5406.08	8961.15
MH2	4.79327e+06	1.83238e+06	114078	16025.2	43089.1	529690	433506	17815.4	16379.3	9074.09	139339	37875.9	214067	160209	23231.9	42072.1	220862	20302.9	83616.8	25235.6	64409.4	27035.4	177977	21454.2	20405	25353.8	135065	130424	3415.47	4364.89	19282.3	15049.4	4249.33	28482.8	41501.8	1451.78	25930.8	1831.04	6302.95	12034.2	5297.65	19179.8	10434.4	9542.71	4010.3	7494.32	16379.4	3356.31	14793.5
MH3	3.77194e+06	1.864e+06	346532	15027.1	42606.9	539965	425941	329253	14685.1	9576.65	151758	27142.1	207829	167246	17379.2	25123.8	208866	32258.8	256774	23228.2	56645.2	14447.2	175898	15780.8	21528.2	17611.8	90049.8	121250	7537.32	3019.16	17601.8	9970.32	3434.22	70841.7	43627.9	1543.27	13759.1	3302.48	5170.43	7123.51	7665.69	20298.3	11266.9	7541.34	1492.64	8635.16	6515.96	10965.5	16136.9
MH4	7.34683e+06	1.97361e+06	400775	15741.7	37910.2	479787	479581	284033	6733.85	10245.7	47743.8	28180.4	233456	171226	13727.6	19269.7	232061	26199.8	196537	15026	56540.8	12840.2	173365	7281.29	11413.6	13812.9	166423	107440	10417.9	3287.37	16799.9	6048.62	1037.35	28960.9	51672.2	1461.41	13495.9	5375.88	4335.13	6585.97	1987.05	20740.9	10640.5	9033.1	3798.79	6119.59	4735.25	7474.7	13368.9
MH5	5.9827e+06	1.85393e+06	23751.7	10923.6	52327.5	571251	502134	6583.81	22037.4	9830.28	76899.9	34321.5	244960	189110	12233.9	26962.1	245632	19068.7	89962.6	20418.3	43257.3	18344.1	122144	18209.1	16857.4	21295.1	109861	80694.6	2141.61	3660.42	15946.5	12774.3	2475.69	77442.3	40432.9	1388.12	30424.6	1505.58	5959.14	11308.4	4322.5	17111.6	13764.8	9645.2	3361.48	6923.6	13549.3	1530	13753.7
MH6	3.28934e+06	1.87845e+06	361983	14328.4	41050.6	530636	478255	18893.4	9206.9	9768.85	94783.6	27423.5	207282	169700	17395.1	36101.7	203802	26630.6	303041	23424.8	65340.1	14812.9	181342	13133.2	19394.8	23686.3	74160.7	120815	6605.77	2915.52	20001.9	6184.13	1495.58	31490.2	42329.5	1461.89	14471.7	3128.55	6867.16	6639.26	1713.57	40595.7	12509	9524.47	1386.98	7766.95	5645.23	7696.41	13289.4
MH7	7.53446e+06	1.82929e+06	26836.5	12085.8	37881.4	534698	439884	12347.3	13066.1	8016.7	99857.4	36913.7	204923	151505	14703.4	15882.3	200820	16596.1	118085	15042.6	50245.6	12133.9	153951	12200.5	19516.9	13659.5	80644.2	106269	4005.93	4367.02	16699.8	9816.45	1864.06	30354.2	35293	1474.44	13394.2	1241.43	6160.23	6880.89	4405.23	35486	9889.89	13890.1	898.86	6380.27	4405.79	6306.26	12345.8
MH8	5.09658e+06	1.67235e+06	282381	14209.6	44651.5	544717	464586	43892.3	15139	8264.69	91430	32508	211179	167602	10976.9	14906.9	204280	22699	145910	14547.2	74653.5	11844	171288	12796.5	17986.4	12206.7	52954	102980	5314.32	2969.27	16883.9	9389.26	2178.18	105052	44641.4	1596.53	14013.3	2068.87	5284.65	8518.88	5129.32	35381.9	14342.4	12472	2356.16	6513.85	6229.13	4594.47	14772.2
MC1	79176.6	1.7298e+06	100234	2.6079e+06	133655	498927	438061	25844.7	344489	14697.9	27695.3	232358	240800	166412	219364	209748	231961	1283.11	127684	211002	16014.2	67466.7	49908.8	396965	58977.2	96296	38531.9	19229.1	172598	53101.9	94506.3	31991.8	33538.9	31740.5	40217.3	56806.6	12684.9	200951	109440	30546.4	11026.6	92941.2	26530.7	9228.47	176399	38645.2	25508	10172	13084.5
MC2	3.96152e+06	2.07841e+06	68868	1.76939e+06	117493	538474	436101	18728.4	271888	18171	23942.6	277654	239968	170508	218604	137327	227182	85448.5	89665.9	183279	13719.6	172524	46154.3	443300	52040.3	72849.3	41160.3	17548	151250	147267	88910.4	25841.1	53270.2	27470.4	43019.6	67050.6	17948.3	144628	88390	39379.7	9756.63	80622.8	24348.7	5797.04	164466	28390.4	29277.2	20055.1	19922.9
MC3	3.1188e+06	2.10365e+06	98128.3	1.96378e+06	66925.5	576231	522967	21259.6	472484	18614.5	39773	80027.4	275094	194951	160974	130766	253292	23870.3	107719	157920	6590.77	44169.6	43557.2	489629	110135	50781.1	49482	17190.2	146371	14426.3	79970.9	3177.96	9424.11	23481.6	50786.1	64601.6	5851.81	134596	49743.2	38441.3	2273.72	69442.1	12804.2	8361.45	137144	23391	18416.4	32672	11413.6
MC4	1.8321e+06	2.04302e+06	20809.5	195145	681260	639125	445454	11591.2	15079	30572.6	211491	568938	224997	171022	771239	181936	209719	8184.12	314704	176532	11117	570496	46338.4	31311.6	42850.3	131347	50924.2	22173.2	83834.9	246042	76887.6	96782.3	106606	246949	35461.3	56023	38527.6	3292.62	30306.5	190265	28623.5	64861.2	84711.2	65274	970.255	65631.2	131484	30167.2	36633.8
MC5	6.35972e+06	1.50585e+06	42450.5	1.4358e+06	322100	433604	411659	20412	40355.1	88437.7	137533	371513	199253	140431	416411	114297	183585	105175	159726	148183	13889	216039	44842.9	102061	38930.1	80979.8	44343.2	19073.3	97204.8	148178	104268	29724.4	93183.2	36218.1	36916	65326.9	29596	44799.3	47768.5	67556.9	28977.7	57817.6	54251.7	11054.7	88805.8	48176.8	81841.8	21425	38116.8
MC6	5.97089e+06	1.66047e+06	49088	725620	220444	503032	391205	22407	18401.5	75522.9	175790	334293	196105	151300	249917	171287	176626	214684	150733	169928	9562.68	394182	41855.7	37102.6	36267.6	119397	67450	17371.5	124421	114373	79212.5	55948.8	73722.4	27013.8	37487.2	63800.8	31676	73596.8	39470.6	136350	37428.4	68587.7	31879.6	5965.08	44656.2	75382.7	94625.3	4096.47	80729.9
MC7	3.37297e+06	1.8349e+06	49971	641380	1.27793e+06	512790	408882	14848.6	233981	129280	81444.4	902855	183855	140654	163768	180411	167227	180362	130132	163105	44684.4	872245	49012.1	470206	51428.4	90929.9	67539.5	23940	119861	265154	87678.7	78345	128558	33936.5	33672.2	63979.9	52307.6	133735	131010	187899	25293.2	50954	80656.9	62959	105414	31807.1	157046	9728.92	38128.7
MC8	4.62581e+06	1.89104e+06	65561.6	1.39856e+06	431826	463166	428247	18321.9	63822.6	423968	23377.8	396759	187076	160394	150463	89492.6	168326	127504	257264	104821	14351	176698	44835.6	429731	23906	82399.6	68709.3	18701.3	130373	144257	64888.3	30427.1	83693.8	109675	45986.9	69898.2	16331.1	134067	197190	39945.3	22476.6	47677.8	49097.6	7455.92	155560	24030.1	41597.5	20311.6	33724.3
MHC1	97238.2	1.66327e+06	218828	188209	579567	463554	434026	89047.2	76085.6	104817	302079	152889	166378	168790	93808.5	187380	145279	1624.69	96592.6	123051	153328	68713.9	99852.5	55098.2	51872.7	99117.2	52500.1	60588.5	103872	60359.7	46738.4	88031.8	42787.9	92964.9	42115.1	49042.1	37183.7	92318.6	23870.5	55730.3	71546.6	19322.4	38085	43839.9	40873.4	45491.5	52288.6	783.314	40552.7
MHC2	2.76606e+06	1.64745e+06	1.20014e+06	120888	334355	299439	352014	105624	322764	355915	140992	98432.4	135720	136460	85449.5	125003	120987	329811	98777	115357	127284	129594	126107	82568.1	66095.8	64924.2	44709.5	82256.7	56354.4	29650.2	54336.8	17385	37483.1	27311.2	44829.6	38127.8	41783.7	36862.2	30585.5	27057.9	16496.1	59170.8	28080.2	27461.8	37760.4	33893.5	33543.8	11221.9	29125.5
MHC3	4.00813e+06	1.62901e+06	1.26986e+06	2.04059e+06	178556	498892	410159	442850	534382	99732.4	64026.6	147220	173089	169064	167413	73128.6	155545	56663.5	250159	83302.9	61184.1	86164.6	93793.9	214567	124085	27330	99997.9	48194.4	47430.6	83325.4	42193.9	19951.8	39768.1	33257.4	39676	43051.6	16344.1	67542.2	58099.4	40793.1	28924.1	32736.2	28261.5	4617.62	101623	15828.7	35692	52182.1	42543.5
MHC4	6.94092e+06	1.87404e+06	1.58645e+06	234615	642080	402525	411374	143277	21348.5	83111	234921	153507	150931	152732	105754	160796	134816	65771.3	106819	125364	224981	144535	107343	38241.4	75388.5	83439.8	43675.4	97674.1	51195.7	38027.9	50935.5	40720.6	68980.2	24941.6	50641.2	40410	88179.6	3744.78	27675.1	48384.6	39844.5	18914.8	46749.4	84212.2	1724.62	39367.2	50634.9	3146.53	22691.8
MHC5	4.68644e+06	1.84741e+06	2.13111e+06	1.06411e+06	434961	594476	461380	126532	91242.9	269218	274001	174109	186711	171721	326691	129689	169712	206087	71721.6	92136.1	81672.7	106766	75232.3	54268.2	50596	68138.3	52843	55482.4	37883.9	55013.1	44359.5	85887.5	51438.3	46960.5	44441.7	36252.8	29384.1	4870.16	28462.3	47229.5	25913	14799	33442	32600.8	9883.09	33838.8	25933.6	48782.9	31303.6
MHC6	2.15653e+06	1.70718e+06	663769	2.20962e+06	350228	449040	410300	734145	365914	211977	175195	189194	161128	163068	104733	145642	144074	45183.3	87435	108769	108675	37806	111372	190101	83643.8	48780.4	49973.5	67344.2	43912.2	46732.5	48361.7	52922.6	30644.9	44075.2	47036.3	43141	20864.8	61572.3	37079.2	19976.6	40087	34076.2	31211.1	14548	51227.1	22091.7	16404.7	67155.1	37239.1
MHC7	1.96752e+06	1.62178e+06	607468	423702	813722	451464	398149	431711	171279	81319.1	183261	190087	149851	138535	223780	152232	132814	81984.3	106399	160309	29601.6	150236	94301.9	59747.3	56787.9	95469	67589.4	55852.6	52035.5	72094.3	88692.9	35852.8	54208.9	38682.5	36628.6	46723	70880.6	41333.9	55725.9	35836.2	37713.9	68031.5	48420.9	53930.9	22903.2	51691.2	28248.9	81131	33663.6
MHC8	3.64803e+06	1.76146e+06	364469	548680	468420	549926	399346	748418	429229	488647	203747	256247	164965	153523	85647.8	187405	142985	266018	153195	109716	55684.8	110891	84274.1	83492.2	78687.8	79680.6	102584	45339.3	59271.5	65201.2	56594.9	29104.7	32816.9	41110.5	39402.6	44065.2	35872.8	26875.6	56317.9	23717.8	27981	40702.3	30522.6	20771.7	13863	30434.5	27391.8	2134.15	26915.6
[truncated: 167 more columns]

## Sheet: Table S11
Table S11. Annotated metabolites data per sample based on GC-MS.
Sample	1,3-Propanediol	1,5-Dihydroxy-6-methoxyxanthone	11-cis-Octadecenoic acid	1-Octadecanol	2,2'-Ethylidenebis(6-methoxy-3-methylbenzofuran)	2,6-Di-tert-butylphenol	2-Deoxy-D-glucose 6-phosphate	2-Furanmethanol	2-Keto-L-gulonic acid	2-O-alpha-D-Glucosylglycerol	3-(3-Hydroxyphenyl)propanoic acid	3,4-Dihydroxybutyric acid	3-Hydroxyphenylacetic acid	4-Hydroxysalicyladehyde	5alpha-Cholestanol	5-Aminolevulinic acid	5-Aminovaleric acid	5-Hydroxyhexanoic acid	Alanine, N-(4-chlorophenyl)-, methyl ester	Arachidic acid	Aspartic acid	Azelaic acid	Benzamide, 4-ethyl-N-methallyl-	Benzeneacetic acid	Benzoic acid	Carbamic acid, (α-methylbenzyl)-, butyl ester	Cellobiose	Citric acid	Creatinine	Decanoic acid	D-Fructose	D-Glycerol 1-phosphate	DL-2,3-Butanediol	D-Mannose	Dodecane, 2,7,10-trimethyl-	Dodecanoic acid	Erythronic acid	Ethyldiethanolamine	Ethylene glycol	Fumaric acid	Galactose	Glucose	Glutamic acid	Glutaric acid	Glyceric acid	Glycine	Glycolic acid	Heptadecanoic acid	Heptanoic acid
M1	6213.08	2.5161e+06	133522	1.48117e+07	181555	175101	19224.6	61109.9	1923.65	116508	14592.5	58380.7	16543.6	70.2565	1.26258e+06	19776.6	154608	18628.6	360580	424516	1655.65	14488.4	69729.7	915340	63819.4	52634.9	260291	4730.39	10826.6	170042	428588	181172	69192.9	3945.32	366336	255598	719.5	55034	126532	39396.7	8521.2	579005	1.4621e+06	86810.4	116057	126073	68752.3	1.16648e+06	46507.5
M2	6561.25	2.71577e+06	85912.1	1.14516e+07	259159	222581	31784.5	75517.6	950.658	112839	11927.4	48488.4	9903.11	390.685	1.58351e+06	21481.7	121866	16467.1	297279	404867	1121.89	11383.8	83962.6	998694	55543.9	64771.4	289170	5416.72	11532.8	140239	328893	176883	73935.8	3573.66	407586	223750	1001.44	60239.7	130724	34835.2	7470.64	537077	1.34839e+06	129383	117091	95533.8	75103.3	1.2288e+06	55811.6
M3	67016.6	30407.6	207880	1.12261e+07	312869	98369	116369	59380.5	6364.98	449374	23355.8	70131.9	1333.05	563.362	1.55587e+06	37363.4	105011	8537.55	1.44156e+06	427452	85789.5	36773.8	45183.5	584767	71302.7	32087.4	2.35797e+07	1.50757e+06	88718	1.85378e+06	1.01746e+06	1.28923e+06	61342	106115	255396	1.69633e+06	9024.04	283689	103115	13578	372217	2.36774e+07	548832	135603	130278	3852.9	106533	1.27186e+06	98478.9
M4	6335.9	2.65587e+06	21216.3	1.06108e+07	165469	146030	1340.57	74765	3130.68	103265	9110.8	51766.4	4369.77	268.185	137669	21913.2	74015.9	9043.5	346856	106030	1509.78	19750.7	64080.6	1.05056e+06	81628.7	60515.7	270666	3781.31	5684.76	70145	173504	31390.7	66062.8	2066.26	274203	58216.1	1067.19	35124	119810	33905.6	548.523	305443	463906	35024.6	139386	58000.5	81023.6	158468	50789.7
M5	2912.72	2.13202e+06	43977.3	9.92395e+06	233390	143116	19769.9	65601.2	2628.2	415217	12011.1	80141.7	7848.83	402.453	267008	61102.3	310837	15286.7	281809	133974	2279.29	6327.42	47392.9	1.19555e+06	47478.1	57468.2	2.30035e+06	32612.1	26041.4	929118	176886	198041	53719	120338	218843	371553	1783.35	37655.6	123330	12344.7	147895	9.36474e+06	783182	115004	75457.3	118050	98314.9	174430	48390.2
M6	3200.67	2.16912e+06	66050.5	1.01769e+07	159999	139372	1630.07	70673.2	1031.65	34274	6687.17	55777.9	2342.32	25.9533	696571	24450.4	289499	8967.25	293104	234069	1423.01	5713.58	69483.7	943419	26962.9	51335.3	158746	2764.35	5665.01	79053.1	109286	86938.9	42386.4	2805.75	385567	96569	689.391	23752.6	111016	11621.9	1274.66	201025	621263	79283.5	54124.7	55372.7	56136.4	479444	30680.6
M7	11544.7	2.39173e+06	451135	1.18273e+07	223487	146622	98832.6	64302.8	4041.76	705963	50641.3	77877.2	1810.28	88.5993	503380	134507	608341	8588.77	576267	141681	1067.32	16721.2	57262.8	742267	47168.4	62340.4	1.08736e+07	2.38858e+06	278806	1.78477e+06	382351	650920	73183.2	219798	244956	1.38202e+06	4796.11	94150.2	119208	54905.2	761179	4.10673e+07	1.36255e+06	83948.5	154602	179615	199927	414274	68920.2
M8	4707.01	2.11633e+06	158991	9.16242e+06	195222	141310	80444.3	62905.6	2157.91	40216.9	10832.5	224438	10635.3	534.294	1.63081e+06	47266.7	567822	10204.3	415075	258114	2448.51	11522.5	71082	985458	32418	56193.2	110152	8704.96	15455.9	338853	380490	300226	52565.6	11808.8	296721	316589	1886.26	103850	112580	39657.7	56704.2	3.04691e+06	1.88525e+06	146709	115981	251469	145765	927871	48557.4
MH1	8249.26	5540.76	65699.2	1.01812e+07	231383	140634	87.2139	72833.7	24327.8	16248.9	45370.7	69573	40725.3	348025	24860.7	946.905	833.961	11582.9	84434.2	72192	2758.3	254885	53367	561074	290092	71095.7	112590	3262.92	7489.54	51616.9	848036	6062.28	53006.2	2985.42	174514	68889.9	6625.01	1017.35	107121	1987.02	1508.53	3.9261e+06	42141.2	58544	291404	4764.11	92209.9	63038.7	102252
MH2	7541.95	457.498	29765.1	7.14372e+06	330074	126740	85.8188	52125.7	39143.5	15240.4	29772.8	61385.1	44087.3	158752	13855	378.228	939.92	18896.4	9344.74	37699.9	1316.84	132396	40795.6	745877	253748	64367.5	87154.8	5543.36	7552.39	39764.8	1.17057e+06	3654.09	46018.6	4256.39	142010	35809.5	6001.37	318.737	81893	4041.52	2267.46	9.45998e+06	111564	51824	235272	10455.3	77144.6	67993	57154.9
MH3	17352.4	256.091	24247.9	7.64281e+06	528269	94296.6	57.7893	43818.9	20516	14534.9	551247	61010.8	22098.6	66536.5	16816.1	885.184	118.011	10248.3	2521.24	41827	670.289	42988.9	39222.2	496226	321860	62986.7	89388.5	4490.31	7652.37	48680	1.05402e+06	4781.04	44051.7	3008.61	114145	37236	3442.11	489.353	93320.3	6371.82	1336.87	1.01757e+07	31727	62597.5	207321	2872.73	72111.3	46931.2	40101.7
MH4	6063.59	834.03	19952.5	6.88391e+06	250924	137837	25.9533	51832.3	3486.68	6422.44	215503	97154.6	4828.7	22938.7	12241.3	734.397	200.704	13119.9	1848.01	42630.7	731.15	5408.41	45657	471938	323663	59178.1	62357	2103.14	6378.13	54890.4	356735	3211.26	51533	2613.02	117645	29845.5	1382.43	532.963	124321	7655.04	1047.89	1.06015e+06	22096.9	32938	85958.2	118.692	54965.7	61363.1	64472.9
MH5	6541.51	175.11	15470.9	5.54169e+06	553671	129909	202.805	74781.2	14454.2	12557.3	20889.1	35299.8	9261	25113.6	12586.1	472.063	258.147	19375.8	1536.94	39014.5	730.186	40753.2	42001.3	297453	168025	55984.9	60905.3	2341.84	6136.04	39178.8	913364	1393.88	34456.5	1224.67	129891	32723.5	2436.4	52.252	87752	1541.53	784.036	1.53299e+06	16171.6	29325.3	147895	1072.38	75679.2	51806.2	91250.6
MH6	4826.46	184.421	18636.8	6.41567e+06	477071	116758	25.9533	86255.1	7905.92	10460.8	134149	37277.9	4584.7	82928.9	16107.9	682.137	391.417	14017.7	1630.75	27153.6	588.685	53468.2	38810.7	686597	336473	55137.9	72134	2421.81	4584.14	45086.6	476747	1295.72	44982.9	3515.84	111726	39488.3	1807.23	73.3683	95079.4	1067.72	345.797	2.11193e+06	17350.3	60618	110928	278.592	37151.9	39813.8	70590.7
MH7	4704.71	893.632	16164.8	5.56038e+06	167258	98957.8	25.9533	52749.5	3099.27	4575.79	13788.6	96147.3	3977.04	176467	13392.2	561.353	408.692	6700.69	2676.12	23014.6	503.85	37945.1	35107.9	271536	189198	55392.6	37166.7	1366.05	4270.61	25327.3	426464	1034.75	41690.8	1442.54	102174	35393.3	1337.25	82.0115	82050.8	5252.69	579.896	2.24728e+06	15796.4	38670.3	112648	1161.34	54549.8	38913.9	53392
MH8	2628.07	1032.66	14927.9	5.75347e+06	138698	85388.2	106.941	60788.1	10339.7	5478.38	37714.1	63270.3	6677.89	136309	13882	523.913	178.922	11742	1281.76	25150.5	744.076	26930.1	42112.5	333349	287110	47693.6	37437.1	2429.04	5862.42	33033.3	465589	1127.47	47776.4	3062.18	113843	29485.1	1060.04	25.9533	90794.1	3696.51	1227.39	3.7011e+06	16238.8	35309.1	92766.7	1727.96	52491.2	27287.5	53751
MC1	94178.5	8397.49	8.26821e+06	4.72071e+06	835941	119556	532.276	62147.5	15808.3	20732.6	847658	85507.5	3972.55	268.531	18263	801.883	36498.8	39633.8	724596	107285	749.596	41046.6	57310.2	1.77357e+06	79040.8	46403.1	236147	8780.62	10766.6	987091	422752	15368.8	61571.6	4712.16	175610	1.02176e+06	6006.22	3241.04	139463	8264.18	8250.23	2.00072e+07	91358.3	946906	501017	32055.9	189008	226913	530387
MC2	162847	453.344	6.10924e+06	6.22562e+06	654506	95207.4	25.9533	55191.6	32140	15621.8	855445	117957	2057	329.825	13629.2	650.216	8106.03	29752.5	850842	98764.3	1084.85	25873.1	34553.6	1.11012e+06	53679.2	34871	288440	7076.73	5423.3	54277.3	383555	16053.8	80442.8	2805.43	132653	73054.2	6260.21	6110.73	77473.3	27181.5	9824.97	1.40054e+07	62352.5	248418	369277	6017.54	133220	111432	170719
MC3	31175.3	1167.27	5.94887e+06	7.67204e+06	632414	113203	275.105	63135.2	47597.7	20246.4	1.80698e+06	117506	3766.54	319.442	21626.8	1210.47	6147.11	14335	1.21387e+06	139221	1054.4	33802	39460.7	850136	54122.5	42582.8	253178	10120.6	9449.74	56662.7	799889	49660.9	60450.2	8191.99	142220	96747.7	19283.8	39339.3	83993.7	34849.6	16971.8	1.71301e+07	73303	300518	550270	3479.1	190318	127927	80347.3
MC4	18091.3	30714.3	1.0115e+07	7.1173e+06	612799	123187	37798.5	50480.6	19969.6	45236.4	1.64489e+06	322159	7194.2	270.297	21013.1	1440.58	3779.47	12697.1	1.33041e+06	178749	2584.25	42402.5	55690	927423	67938.9	51183.2	482273	12844	12406.8	85065.7	1.09488e+06	50709.3	58676.7	9861.73	212320	89919.6	12100.7	738956	106469	73516	15671.6	2.70705e+07	83220.4	467623	2.19294e+06	25729	349197	207813	130641
MC5	179543	2525.6	1.02285e+07	8.14759e+06	427886	140070	152242	71386.1	75678.9	86893	1.6204e+06	407035	8389.11	222.19	21703.4	3293.64	17472.7	18282.9	1.42322e+06	142371	2238.87	38277.8	43543.7	973615	94508	43444.1	813300	192707	15476.1	59407.2	2.47882e+06	74491.3	74291.2	12359.9	146869	158555	31111.4	323412	119267	39212.7	246713	4.19814e+07	116488	680179	1.03866e+06	44412.6	489680	138446	254017
MC6	42800.5	10529.9	1.08566e+07	6.18042e+06	399299	137678	51958.9	52331.8	29273	39904.9	413192	276093	8796.81	802.479	19048.3	1382.96	10820	19120	1.47919e+06	127357	1628.68	50728.7	47650.4	1.85443e+06	75347.2	60127.2	612003	13083.4	12159.9	92772.7	904562	64605.1	61236.3	8037.83	171088	141587	9642.06	444197	106891	65333.4	15847.3	2.5656e+07	96329.3	1.42559e+06	954928	27884	360153	168242	86707.5
MC7	96639.1	51.9065	6.68522e+06	6.37563e+06	296451	120267	4273.96	74189	13042.6	19045.2	726536	92298.3	1179.56	25.9533	15128.6	491.382	1571.56	18543.7	349766	116214	684.888	12749.1	35887.2	562987	63334	47171.3	274908	5990.47	4129.84	42217.5	927135	12327.7	87343.5	2357.98	116774	71274.9	3414.72	31849.4	107123	14645.2	17000.9	1.76158e+07	34689.2	132609	271379	14159.7	137018	87410.5	349922
MC8	109649	53357.4	8.40732e+06	5.4082e+06	391752	123942	1870.02	48763.1	21412.3	21513.5	1.11059e+06	556869	4685.08	25.9533	20205.2	2454.79	350823	36947.1	1.27246e+06	116926	1241.96	16401.8	54102.8	1.2756e+06	63342.2	39529.3	298090	7344.15	12989.5	173056	568324	34263.5	97721.6	4216.48	202743	141400	7723.12	41838.3	162947	19498.2	12012.8	1.03718e+07	205471	963970	410093	64577	317289	147591	541048
MHC1	330546	8493.76	5.10194e+06	7.84499e+06	363907	133401	2425.75	63127.2	22066.8	24399.4	64629.2	102904	9594.38	12202.8	22789.6	1209.92	3106.41	28653.8	751918	126818	9641.1	26598	45930.1	1.34581e+06	94387	40728.6	198290	7994.39	12818.8	51552.9	1.13745e+06	26823.7	54399.8	5671.19	131122	82828.1	9050.68	396619	96857.7	18263.8	12158.4	1.74366e+07	57956.9	420877	656081	3745.32	183679	223907	201995
MHC2	289278	1442.39	5.94504e+06	6.98044e+06	326395	119549	526.332	68943.3	44137	21680.5	490991	89731.8	13519.5	6928.18	14057	804.205	1111.62	21176.1	740760	105509	1439.89	33308.6	26538.6	1.06639e+06	138357	49207.2	350464	9404.9	9769.56	52230.8	1.17055e+06	18858.3	66385.2	7007.83	137433	161675	10817.4	77205.1	100823	8045.66	16000.4	2.13948e+07	53218.4	211153	648247	14887.6	255578	133980	310207
MHC3	171953	127.352	5.94675e+06	6.4317e+06	273940	136636	618.105	78481.5	38452	26895.5	4.85171e+06	133509	9400.24	58.1356	17559.9	924.744	11681.4	14237.8	1.15227e+06	126572	1732.17	38631.2	49922.2	1.14723e+06	82656.8	50878.5	480511	13796.1	12324.8	51096.7	658666	16026.5	58732.5	12772.5	185697	192498	15200.9	3166.96	59836.6	17190.9	11115.3	1.89136e+07	106389	336978	653285	1943.07	252343	101524	145753
MHC4	33418	21654.9	4.46487e+06	6.68964e+06	276698	142443	656.866	69291.4	57498.4	19539.4	208508	125299	14110.8	24872.6	26509.9	1711.4	2834.83	27112.5	915300	143123	1438.54	45784.6	59718.4	337656	95669.7	48359.5	215107	10001.2	12925.2	83832.9	1.68392e+06	19246.3	58663.9	4129.32	177405	129679	17430.3	185120	92654.1	6853.17	12285.4	2.43278e+07	60159.2	181480	843996	2700.93	264965	153766	336458
MHC5	67773.7	216.253	2.10235e+06	7.45676e+06	203525	134854	121.475	68048.1	5948.92	14815.7	2.18408e+06	33479.6	3300.02	1828.5	11743.5	830.158	719.075	8198.54	56688.7	79460.3	533.658	13230.7	48739.9	330905	82202.8	61308.6	163573	4881.73	4648.1	124460	591477	5079.74	174466	2183.58	119868	142061	1681.26	1046.2	78641.6	5114.27	3422.65	9.3005e+06	33601.1	99625.5	524579	3134.77	96820.7	53526.1	49642.4
MHC6	68985.4	453.34	4.14605e+06	6.29537e+06	271742	170974	105.21	78606.9	41211.7	21317.9	4.32556e+06	110944	13901	6232.41	20496.5	1626.4	4178.84	15412.7	759258	99342.5	1771.4	56872.9	53456.7	1.37304e+06	170015	58843.8	201815	6231.98	13482.7	197236	1.00035e+06	8451.73	143956	8987.55	184319	291267	13077.7	12481.6	163845	12107.9	7261.5	1.59356e+07	61157.4	584047	713484	11500.9	310075	115483	140072
MHC7	261530	208.641	5.49525e+06	6.14403e+06	302289	140850	973.074	81145.8	52511.3	28234.8	5.48673e+06	202607	18903.2	3785.74	22939.2	3242.14	7471.24	46573.1	935586	124368	2047.74	58391.6	61049.7	1.29296e+06	128745	66094.3	645222	13561.6	16107.9	75272	1.99255e+06	33507.8	160530	9151.92	168798	145248	23726.2	142259	104688	20702.8	32354.8	3.76439e+07	111357	259988	1.37918e+06	3806.47	376807	158641	435050
MHC8	202091	2960.01	4.26961e+06	6.92837e+06	225368	129971	924.389	60102.8	34084.4	38945.4	332967	217690	18171.5	649.613	15646.7	926.129	8991.89	25835.5	1.21287e+06	124572	689.423	44617.5	48719.2	1.01451e+06	81254.3	52921.9	574936	12421.2	12749.6	115358	1.45839e+06	30852	80532	5499.77	167737	119994	16698.4	213367	97367.6	7302.36	21019.4	3.20415e+07	74455.3	585899	1.10664e+06	4939.89	391785	126068	366125
[truncated: 59 more columns]
